# Supplementary material for: Descriptions of two new species and one new subspecies from the Exocelina okbapensis-group, and notes on the E. aipo-group (Coleoptera, Dytiscidae, Copelatinae)
Source: Zookeys. 2017 Nov 9;(715):17–37. doi: 10.3897/zookeys.715.15913 (PMC5740430; doi:10.3897/zookeys.715.15913)
Supplement: XML Treatment for Exocelina okbapensis [file zookeys.715.15913-treatment1.xml]

<!DOCTYPE tp:taxon-treatment
  PUBLIC "-//TaxonX//DTD Taxonomic Treatment Publishing DTD v0 20100105//EN" "tax-treatment-NSO.dtd">
<tp:taxon-treatment xmlns:tp="http://www.plazi.org/taxpub"><tp:treatment-meta><kwd-group><label>Taxon classification</label><kwd><named-content xmlns:xlink="http://www.w3.org/1999/xlink" content-type="kingdom">Animalia</named-content></kwd><kwd><named-content xmlns:xlink="http://www.w3.org/1999/xlink" content-type="order">ORDO</named-content></kwd><kwd><named-content xmlns:xlink="http://www.w3.org/1999/xlink" content-type="family">FAMILIA</named-content></kwd></kwd-group><mixed-citation publication-type="journal"><person-group><name><surname>Shaverdo</surname><given-names>Helena</given-names></name><name><surname>Sumoked</surname><given-names>Bob</given-names></name><name><surname>Balke</surname><given-names>Michael</given-names></name></person-group><article-title>Descriptions of two new species and one new subspecies from the <italic><tp:taxon-name><tp:taxon-name-part taxon-name-part-type="genus" reg="Exocelina">Exocelina</tp:taxon-name-part> <tp:taxon-name-part taxon-name-part-type="species" reg="okbapensis">okbapensis</tp:taxon-name-part></tp:taxon-name></italic>-group, and notes on the <italic><tp:taxon-name><tp:taxon-name-part taxon-name-part-type="genus" reg="Exocelina">E.</tp:taxon-name-part> <tp:taxon-name-part taxon-name-part-type="species" reg="aipo">aipo</tp:taxon-name-part></tp:taxon-name></italic>-group (<tp:taxon-name><tp:taxon-name-part taxon-name-part-type="order">Coleoptera</tp:taxon-name-part></tp:taxon-name>, <tp:taxon-name><tp:taxon-name-part taxon-name-part-type="family">Dytiscidae</tp:taxon-name-part></tp:taxon-name>, <tp:taxon-name><tp:taxon-name-part taxon-name-part-type="subfamily">Copelatinae</tp:taxon-name-part></tp:taxon-name>)</article-title><source>Zookeys</source><day>9</day><month>11</month><year>2017</year><volume>2017</volume><issue>715</issue><fpage>17</fpage><lpage>37</lpage><pub-id pub-id-type="doi">10.3897/zookeys.715.15913</pub-id></mixed-citation></tp:treatment-meta><tp:nomenclature><label>1.</label><tp:taxon-name>
              <tp:taxon-name-part taxon-name-part-type="genus" reg="Exocelina">Exocelina</tp:taxon-name-part>
              <tp:taxon-name-part taxon-name-part-type="species" reg="okbapensis">okbapensis</tp:taxon-name-part>
              <object-id xmlns:xlink="http://www.w3.org/1999/xlink" content-type="zoobank" xlink:type="simple">http://zoobank.org/FD15BCDA-16A7-4961-B4A7-E44F2AEB0DAF</object-id>
            </tp:taxon-name><tp:taxon-authority>Shaverdo &amp; Balke</tp:taxon-authority><tp:taxon-status xmlns:xlink="http://www.w3.org/1999/xlink" xlink:type="simple">sp. n.</tp:taxon-status><xref ref-type="fig" rid="F2">Figs 2</xref><xref ref-type="fig" rid="F3">, 5</xref><tp:nomenclature-citation-list><tp:nomenclature-citation><tp:taxon-name><tp:taxon-name-part taxon-name-part-type="genus" reg="Exocelina"/><tp:taxon-name-part taxon-name-part-type="species" reg="okbapensis"/></tp:taxon-name><comment>Sp. 4: <xref ref-type="bibr" rid="B1">Balke 1998</xref>: 338. </comment></tp:nomenclature-citation></tp:nomenclature-citation-list></tp:nomenclature><tp:treatment-sec sec-type="type locality" id="SECID0EJOAE"><title>Type locality.</title><p>Papua: Pegunungan Bintang Regency, Ok Bap, <named-content xmlns:xlink="http://www.w3.org/1999/xlink" content-type="dwc:verbatimCoordinates" xlink:type="simple"><named-content content-type="geo-json" specific-use="{&#34;type&#34;:&#34;Point&#34;,&#34;coordinates&#34;:[140.413056,-4.824611]}" id="NCID0ESOAE" xlink:type="simple">4°49'28.6"S; 140°24'47.0"E</named-content></named-content>, 1961 m a.s.l.</p></tp:treatment-sec><tp:treatment-sec sec-type="type material" id="SECID0EXOAE"><title>Type material.</title><p>
              <italic>Holotype</italic>: male “Indonesia: Papua, nr Ok Bab [sic!], 1961m, 8.vi.2015, -4,82460033148527 140.413050251081, Sumoked (Pap049)” (<named-content xmlns:xlink="http://www.w3.org/1999/xlink" content-type="dwc:institutional_code" xlink:type="simple">MZB</named-content>). <italic>Paratypes</italic>: <bold>Indonesia: Papua</bold>: 10 males and 6 females with the same label as the holotype (<named-content xmlns:xlink="http://www.w3.org/1999/xlink" content-type="dwc:institutional_code" xlink:type="simple">MZB</named-content>, <named-content xmlns:xlink="http://www.w3.org/1999/xlink" content-type="dwc:institutional_code" xlink:type="simple">NHMW</named-content>, <named-content xmlns:xlink="http://www.w3.org/1999/xlink" content-type="dwc:institutional_code" xlink:type="simple">ZSM</named-content>). 3 males, 3 females “Indonesia: Papua, nr Ok Bab, 2121 m, 8.vi.2015, <named-content xmlns:xlink="http://www.w3.org/1999/xlink" content-type="dwc:verbatimCoordinates" xlink:type="simple"><named-content content-type="geo-json" specific-use="{&#34;type&#34;:&#34;Point&#34;,&#34;coordinates&#34;:[140.367602,-4.848803]}" id="NCID0E1PAE" xlink:type="simple">-4,84880341216921 140,367602147161</named-content></named-content>, Sumoked (Pap050)”, one male and one female with additional labels with green text “M. Balke 7002” and “M. Balke 7003” (<named-content xmlns:xlink="http://www.w3.org/1999/xlink" content-type="dwc:institutional_code" xlink:type="simple">NHMW</named-content>, <named-content xmlns:xlink="http://www.w3.org/1999/xlink" content-type="dwc:institutional_code" xlink:type="simple">ZSM</named-content>). 3 males, 2 females “Indonesia: Papua, N Ok Sibil, 1564m, 10.vi.2015, <named-content xmlns:xlink="http://www.w3.org/1999/xlink" content-type="dwc:verbatimCoordinates" xlink:type="simple"><named-content content-type="geo-json" specific-use="{&#34;type&#34;:&#34;Point&#34;,&#34;coordinates&#34;:[140.644010,-4.870034]}" id="NCID0EMQAE" xlink:type="simple">-4,87003368 140,64401</named-content></named-content>, Sumoked (Pap052)”, two males with additional labels with green text “M. Balke 7000” and “M. Balke 6999” (<named-content xmlns:xlink="http://www.w3.org/1999/xlink" content-type="dwc:institutional_code" xlink:type="simple">NHMW</named-content>, <named-content xmlns:xlink="http://www.w3.org/1999/xlink" content-type="dwc:institutional_code" xlink:type="simple">ZSM</named-content>). <bold><abbrev xmlns:xlink="http://www.w3.org/1999/xlink" xlink:title="Papua New Guinea" id="ABBRID0E3QAE" xlink:type="simple">PNG</abbrev>: Sandaun</bold>: 1 male “PAPUA, Selminumtem [Selminum Tem, 45 km SWS Telefomin, ca. <named-content xmlns:xlink="http://www.w3.org/1999/xlink" content-type="dwc:verbatimCoordinates" xlink:type="simple"><named-content content-type="geo-json" specific-use="{&#34;type&#34;:&#34;Point&#34;,&#34;coordinates&#34;:[141.250000,-5.000000]}" id="NCID0EERAE" xlink:type="simple">5°S; 141°15'E</named-content></named-content>], W.Sepik d. P.Beron leg.”, “<tp:taxon-name><tp:taxon-name-part taxon-name-part-type="genus" reg="Copelatus">Copelatus</tp:taxon-name-part></tp:taxon-name> nomax J.B.Br. det.V. Guéorguiev 1917” [partly <abbrev xmlns:xlink="http://www.w3.org/1999/xlink" xlink:title="handwritten" id="ABBRID0EPRAE" xlink:type="simple">hw</abbrev>] (<named-content xmlns:xlink="http://www.w3.org/1999/xlink" content-type="dwc:institutional_code" xlink:type="simple">NHMW</named-content>). 1 male “PAPUA N.G.: Sandaun Prov. Telefomin, 16.-17.5.1998 trail to Eliptamin 1700–1800 m; leg. Riedel” (<named-content xmlns:xlink="http://www.w3.org/1999/xlink" content-type="dwc:institutional_code" xlink:type="simple">NHMW</named-content>).</p></tp:treatment-sec><tp:treatment-sec sec-type="diagnosis" id="SECID0E4RAE"><title>Diagnosis.</title><p>Beetle medium-sized; usually piceous, with brown pronotal sides; more or less shiny to submatt; pronotum with distinct lateral bead; antennomeres simple or stout; male protarsomere 4 with large, thick, strongly curved anterolateral hook-like seta; male protarsomere 5 long and narrow, without concavity, with anterior row of 18–27 and posterior row of eight relatively short setae; median lobe curved, with apex curved downwards and slightly rounded in lateral view. The species is similar to <italic><tp:taxon-name><tp:taxon-name-part taxon-name-part-type="genus" reg="Exocelina">E.</tp:taxon-name-part> <tp:taxon-name-part taxon-name-part-type="species" reg="me">me</tp:taxon-name-part></tp:taxon-name></italic> but its protarsomere 5 is not modified. From <italic><tp:taxon-name><tp:taxon-name-part taxon-name-part-type="genus" reg="Exocelina">E.</tp:taxon-name-part> <tp:taxon-name-part taxon-name-part-type="species" reg="may">may</tp:taxon-name-part></tp:taxon-name></italic> sp. n., it differs in a large, strongly curved anterolateral hook-like seta of the male protarsomere 4.</p></tp:treatment-sec><tp:treatment-sec sec-type="description" id="SECID0EZSAE"><title>Description.</title><p>
              <italic>Size and shape</italic>: Beetle small to medium-sized (<abbrev xmlns:xlink="http://www.w3.org/1999/xlink" xlink:title="total body length without head" id="ABBRID0EBTAE" xlink:type="simple">TL-H</abbrev> 3.35–4.5 mm, <abbrev xmlns:xlink="http://www.w3.org/1999/xlink" xlink:title="total body length" id="ABBRID0EFTAE" xlink:type="simple">TL</abbrev> 3.7–4.9 mm, <abbrev xmlns:xlink="http://www.w3.org/1999/xlink" xlink:title="maximum body width" id="ABBRID0EJTAE" xlink:type="simple">MW</abbrev> 1.75–2.4 mm for Papua populations), with oblong-oval habitus, broadest at elytral middle. Medium-sized specimens more common. <italic>Coloration</italic>: Head, disc of pronotum and elytra dark brown to piceous, pronotal sides broadly reddish brown, some specimens with narrow reddish sutural lines; head appendages and legs reddish brown, distally darker (Fig. <xref ref-type="fig" rid="F2">2</xref>). Teneral specimens paler.</p><fig id="F2" position="float" orientation="portrait"><label>Figures 2–4.</label><caption><p>Habitus and coloration <bold>2</bold> <italic><tp:taxon-name><tp:taxon-name-part taxon-name-part-type="genus" reg="Exocelina">Exocelina</tp:taxon-name-part> <tp:taxon-name-part taxon-name-part-type="species" reg="okbapensis">okbapensis</tp:taxon-name-part></tp:taxon-name></italic> sp. n. <bold>3</bold> <italic><tp:taxon-name><tp:taxon-name-part taxon-name-part-type="genus" reg="Exocelina">E.</tp:taxon-name-part> <tp:taxon-name-part taxon-name-part-type="species" reg="okbapensis">okbapensis</tp:taxon-name-part> <tp:taxon-name-part taxon-name-part-type="subspecies" reg="hajeki">hajeki</tp:taxon-name-part></tp:taxon-name></italic> ssp. n. <bold>4</bold> <italic><tp:taxon-name><tp:taxon-name-part taxon-name-part-type="genus" reg="Exocelina">E.</tp:taxon-name-part> <tp:taxon-name-part taxon-name-part-type="species" reg="may">may</tp:taxon-name-part></tp:taxon-name></italic> sp. n.</p></caption><graphic xmlns:xlink="http://www.w3.org/1999/xlink" xlink:href="zookeys-715-017-g002.jpg" position="float" orientation="portrait" xlink:type="simple" id="oo_167226.jpg"/></fig><p>
              <italic>Surface sculpture</italic>: Head with dense punctation (spaces between punctures 1–2 times size of punctures), finer and sparser anteriorly; diameter of punctures equal to diameter of cells of microreticulation. Pronotum and elytra with distinct punctation, sparser and finer than on head. Elytral punctation slightly sparser than pronotal one. Pronotum <!--PageBreak-->and elytra with evident microreticulation, dorsal surface more or less shiny to submatt. Head with microreticulation stronger. Metaventrite and metacoxa distinctly microreticulate, metacoxal plates with longitudinal strioles and transverse wrinkles. Abdominal ventrites with distinct microreticulation, strioles, and very fine sparse punctation.</p><!--PageBreak--><p>
              <italic>Structures</italic>: Pronotum with distinct lateral bead. Base of prosternum and neck of prosternal process with distinct ridge, slightly rounded anteriorly. Blade of prosternal process lanceolate, relatively broad, slightly convex, with distinct lateral bead and few setae; neck and blade of prosternal process evenly joined. Abdominal ventrite 6 broadly rounded.</p><p>
              <italic>Male</italic>: Antennae simple or stout (Fig. <xref ref-type="fig" rid="F2">2</xref>). Protarsomere 4 with large, thick, strongly curved anterolateral hook-like seta. Protarsomere 5 ventrally with anterior row of 18–27 and posterior row of 8 relatively short setae (Fig. <xref ref-type="fig" rid="F3">5D</xref>). Median lobe curved, with apex curved downwards and slightly rounded in lateral view and evenly tapering to the broadly pointed apex in ventral view. Paramere with distinct notch on its dorsal side and small, evidently separated subdistal part with a tuft of very dense, strong setae; proximal setae inconspicuous, strongly reduced in some specimens (Fig. <xref ref-type="fig" rid="F3">5A–C</xref>). Abdominal ventrite 6 with 5–16 long lateral striae on each side.</p><fig id="F3" position="float" orientation="portrait"><label>Figure 5.</label><caption><p>
                  <italic><tp:taxon-name><tp:taxon-name-part taxon-name-part-type="genus" reg="Exocelina">Exocelina</tp:taxon-name-part> <tp:taxon-name-part taxon-name-part-type="species" reg="okbapensis">okbapensis</tp:taxon-name-part></tp:taxon-name></italic> sp. n. <bold>A</bold> median lobe in ventral view <bold>B</bold> median lobe in lateral view <bold>C</bold> paramere in external view <bold>D</bold> male protarsomeres 4–5 in ventral view.</p></caption><graphic xmlns:xlink="http://www.w3.org/1999/xlink" xlink:href="zookeys-715-017-g003.jpg" position="float" orientation="portrait" xlink:type="simple" id="oo_167227.jpg"/></fig><p>
              <italic>Holotype</italic>: <abbrev xmlns:xlink="http://www.w3.org/1999/xlink" xlink:title="total body length without head" id="ABBRID0EKXAE" xlink:type="simple">TL-H</abbrev> 4.2 mm, <abbrev xmlns:xlink="http://www.w3.org/1999/xlink" xlink:title="total body length" id="ABBRID0EOXAE" xlink:type="simple">TL</abbrev> 4.6 mm, <abbrev xmlns:xlink="http://www.w3.org/1999/xlink" xlink:title="maximum body width" id="ABBRID0ESXAE" xlink:type="simple">MW</abbrev> 2.25 mm.</p><p>
              <italic>Female</italic>: Antennae simple. Pro- and mesotarsi not modified. Abdominal ventrite 6 without striae.</p></tp:treatment-sec><tp:treatment-sec sec-type="variability" id="SECID0E1XAE"><title>Variability.</title><p>In some males, antennomeres 2–6 slightly thicker, stout. Some specimens have the dorsal microreticulation more strongly impressed. Two specimens from Sandaun are smaller than most of the Papua specimens (<abbrev xmlns:xlink="http://www.w3.org/1999/xlink" xlink:title="total body length without head" id="ABBRID0EAYAE" xlink:type="simple">TL-H</abbrev> 3.3–3.65 mm, <abbrev xmlns:xlink="http://www.w3.org/1999/xlink" xlink:title="total body length" id="ABBRID0EEYAE" xlink:type="simple">TL</abbrev> 3.7–4.1 mm, <abbrev xmlns:xlink="http://www.w3.org/1999/xlink" xlink:title="maximum body width" id="ABBRID0EIYAE" xlink:type="simple">MW</abbrev> 1.75–1.95 mm) and have less dense subdistal setae on the paramere.</p></tp:treatment-sec><tp:treatment-sec sec-type="distribution" id="SECID0EMYAE"><title>Distribution.</title><p>Papua: Pegunungan Bintang Regency and Papua New Guinea: Sandaun Province (Fig. <xref ref-type="fig" rid="F8">12</xref>).</p></tp:treatment-sec><tp:treatment-sec sec-type="habitat" id="SECID0EWYAE"><title>Habitat.</title><p>Near Ok Bap, the species was collected in small creeks as well as in slowly flowing, sun exposed irrigation ditches along road.</p></tp:treatment-sec><tp:treatment-sec sec-type="etymology" id="SECID0E2YAE"><title>Etymology.</title><p>The species is named after Ok Bap, where most of the specimens were collected. The name is an adjective in the nominative singular.</p></tp:treatment-sec><tp:treatment-sec><!--Section generated to contain objects referenced in tp:taxon-treatment.--><fig id="F8" position="float" orientation="portrait"><label>Figure 12.</label><caption><p>Map of New Guinea showing distribution of the species of both groups. The white square with a question mark indicates the male from Aipomek-Tanime area, which most likely belongs to <italic><tp:taxon-name><tp:taxon-name-part taxon-name-part-type="genus" reg="Exocelina">E.</tp:taxon-name-part> <tp:taxon-name-part taxon-name-part-type="species" reg="manfredi">manfredi</tp:taxon-name-part></tp:taxon-name></italic> (Balke, 1998).</p></caption><graphic xmlns:xlink="http://www.w3.org/1999/xlink" xlink:href="zookeys-715-017-g008.jpg" position="float" orientation="portrait" xlink:type="simple" id="oo_167232.jpg"/></fig></tp:treatment-sec><ref-list><ref id="B1"><mixed-citation xmlns:xlink="http://www.w3.org/1999/xlink" xlink:type="simple">
          <person-group><name name-style="western"><surname>Balke</surname><given-names>M</given-names></name></person-group> (<year>1998</year>) Revision of New Guinea <italic><tp:taxon-name><tp:taxon-name-part taxon-name-part-type="genus">Copelatus</tp:taxon-name-part></tp:taxon-name></italic> Erichson, 1832 (<tp:taxon-name><tp:taxon-name-part taxon-name-part-type="class">Insecta</tp:taxon-name-part></tp:taxon-name>: <tp:taxon-name><tp:taxon-name-part taxon-name-part-type="order">Coleoptera</tp:taxon-name-part></tp:taxon-name>: <tp:taxon-name><tp:taxon-name-part taxon-name-part-type="family">Dytiscidae</tp:taxon-name-part></tp:taxon-name>): The running water species, Part I. Annalen des Naturhistorischen Museum Wien 100B: 301–341.</mixed-citation></ref></ref-list></tp:taxon-treatment>
