# Supplementary material for: Descriptions of two new species and one new subspecies from the Exocelina okbapensis-group, and notes on the E. aipo-group (Coleoptera, Dytiscidae, Copelatinae)
Source: Zookeys. 2017 Nov 9;(715):17–37. doi: 10.3897/zookeys.715.15913 (PMC5740430; doi:10.3897/zookeys.715.15913)
Supplement: XML Treatment for Exocelina okbapensis hajeki [file zookeys.715.15913-treatment2.xml]

<!DOCTYPE tp:taxon-treatment
  PUBLIC "-//TaxonX//DTD Taxonomic Treatment Publishing DTD v0 20100105//EN" "tax-treatment-NSO.dtd">
<tp:taxon-treatment xmlns:tp="http://www.plazi.org/taxpub"><tp:treatment-meta><kwd-group><label>Taxon classification</label><kwd><named-content xmlns:xlink="http://www.w3.org/1999/xlink" content-type="kingdom">Animalia</named-content></kwd><kwd><named-content xmlns:xlink="http://www.w3.org/1999/xlink" content-type="order">ORDO</named-content></kwd><kwd><named-content xmlns:xlink="http://www.w3.org/1999/xlink" content-type="family">FAMILIA</named-content></kwd></kwd-group><mixed-citation publication-type="journal"><person-group><name><surname>Shaverdo</surname><given-names>Helena</given-names></name><name><surname>Sumoked</surname><given-names>Bob</given-names></name><name><surname>Balke</surname><given-names>Michael</given-names></name></person-group><article-title>Descriptions of two new species and one new subspecies from the <italic><tp:taxon-name><tp:taxon-name-part taxon-name-part-type="genus" reg="Exocelina">Exocelina</tp:taxon-name-part> <tp:taxon-name-part taxon-name-part-type="species" reg="okbapensis">okbapensis</tp:taxon-name-part></tp:taxon-name></italic>-group, and notes on the <italic><tp:taxon-name><tp:taxon-name-part taxon-name-part-type="genus" reg="Exocelina">E.</tp:taxon-name-part> <tp:taxon-name-part taxon-name-part-type="species" reg="aipo">aipo</tp:taxon-name-part></tp:taxon-name></italic>-group (<tp:taxon-name><tp:taxon-name-part taxon-name-part-type="order">Coleoptera</tp:taxon-name-part></tp:taxon-name>, <tp:taxon-name><tp:taxon-name-part taxon-name-part-type="family">Dytiscidae</tp:taxon-name-part></tp:taxon-name>, <tp:taxon-name><tp:taxon-name-part taxon-name-part-type="subfamily">Copelatinae</tp:taxon-name-part></tp:taxon-name>)</article-title><source>Zookeys</source><day>9</day><month>11</month><year>2017</year><volume>2017</volume><issue>715</issue><fpage>17</fpage><lpage>37</lpage><pub-id pub-id-type="doi">10.3897/zookeys.715.15913</pub-id></mixed-citation></tp:treatment-meta><tp:nomenclature><label>1a.</label><tp:taxon-name>
              <tp:taxon-name-part taxon-name-part-type="genus" reg="Exocelina">Exocelina</tp:taxon-name-part>
              <tp:taxon-name-part taxon-name-part-type="species" reg="okbapensis">okbapensis</tp:taxon-name-part>
              <tp:taxon-name-part taxon-name-part-type="subspecies" reg="hajeki">hajeki</tp:taxon-name-part>
              <object-id xmlns:xlink="http://www.w3.org/1999/xlink" content-type="zoobank" xlink:type="simple">http://zoobank.org/56F86E0C-984E-4066-92FB-4739CD8DD7EC</object-id>
            </tp:taxon-name><tp:taxon-authority>Shaverdo &amp; Balke</tp:taxon-authority><tp:taxon-status xmlns:xlink="http://www.w3.org/1999/xlink" xlink:type="simple">ssp. n.</tp:taxon-status><xref ref-type="fig" rid="F2">Figs 3</xref><xref ref-type="fig" rid="F4">, 6</xref><!--PageBreak--><tp:nomenclature-citation-list><tp:nomenclature-citation><tp:taxon-name>
                  <tp:taxon-name-part taxon-name-part-type="genus" reg="Exocelina">Exocelina</tp:taxon-name-part>
                </tp:taxon-name><comment>undescribed sp. MB0066: <xref ref-type="bibr" rid="B15">Toussaint et al. 2014</xref>: Supplementary figs 1–4, tab. 2.</comment></tp:nomenclature-citation></tp:nomenclature-citation-list></tp:nomenclature><tp:treatment-sec sec-type="type locality" id="SECID0EG2AE"><title>Type locality.</title><p>Papua: Jayawijaya Regency, Wamena, <named-content xmlns:xlink="http://www.w3.org/1999/xlink" content-type="dwc:verbatimCoordinates" xlink:type="simple"><named-content content-type="geo-json" specific-use="{&#34;type&#34;:&#34;Point&#34;,&#34;coordinates&#34;:[139.031667,-4.060000]}" id="NCID0EP2AE" xlink:type="simple">04°03.6'S; 139°01.9'E</named-content></named-content>, 2050 m a.s.l.</p></tp:treatment-sec><tp:treatment-sec sec-type="type material" id="SECID0EU2AE"><title>Type material.</title><p>
              <italic>Holotype</italic>: male “<abbrev xmlns:xlink="http://www.w3.org/1999/xlink" xlink:title="Indonesia" id="ABBRID0E32AE" xlink:type="simple">IN</abbrev>, PA: Jayawijaya Regen., Baliem vall., 10km NE Wamena, forest above ‘Baliem vall. Resort’, 2050 m, 2–3.II.2015, <named-content xmlns:xlink="http://www.w3.org/1999/xlink" content-type="dwc:verbatimCoordinates" xlink:type="simple"><named-content content-type="geo-json" specific-use="{&#34;type&#34;:&#34;Point&#34;,&#34;coordinates&#34;:[139.031667,-4.060000]}" id="NCID0ED3AE" xlink:type="simple">04°03.6'S, 139°01.9'E</named-content></named-content>; J.Hájek &amp; J.Šumpich leg” (<named-content xmlns:xlink="http://www.w3.org/1999/xlink" content-type="dwc:institutional_code" xlink:type="simple">NMPC</named-content>). <italic>Paratypes</italic>: 2 males and 7 females with the same label as the holotype, one female with an additional label “M. Balke 7372” (<named-content xmlns:xlink="http://www.w3.org/1999/xlink" content-type="dwc:institutional_code" xlink:type="simple">MZB</named-content>, <named-content xmlns:xlink="http://www.w3.org/1999/xlink" content-type="dwc:institutional_code" xlink:type="simple">NHMW</named-content>, <named-content xmlns:xlink="http://www.w3.org/1999/xlink" content-type="dwc:institutional_code" xlink:type="simple">NMPC</named-content>, <named-content xmlns:xlink="http://www.w3.org/1999/xlink" content-type="dwc:institutional_code" xlink:type="simple">ZSM</named-content>). 6 males, 11 females “INDONESIA, Papua: Jayawijaya Distr., Ballem valley, 10km NE of Wamena, forest above “Baliem valley resort”, <named-content xmlns:xlink="http://www.w3.org/1999/xlink" content-type="dwc:verbatimCoordinates" xlink:type="simple"><named-content content-type="geo-json" specific-use="{&#34;type&#34;:&#34;Point&#34;,&#34;coordinates&#34;:[139.031667,-4.060000]}" id="NCID0EG4AE" xlink:type="simple">04°03.6'S, 139°01.9'E</named-content></named-content>, 2050 m; 2-3.ii.2015 J.Hájek &amp; J.Šumpich leg.” (<named-content xmlns:xlink="http://www.w3.org/1999/xlink" content-type="dwc:institutional_code" xlink:type="simple">NHMW</named-content>, <named-content xmlns:xlink="http://www.w3.org/1999/xlink" content-type="dwc:institutional_code" xlink:type="simple">NMPC</named-content>, <named-content xmlns:xlink="http://www.w3.org/1999/xlink" content-type="dwc:institutional_code" xlink:type="simple">ZSM</named-content>). 1 male “66 M. Balke” [green], “measured J. Parkin 43”, “Indonesia: Irian Jaya, N Wamena, Cerny, M. Balke: MB 66” (<named-content xmlns:xlink="http://www.w3.org/1999/xlink" content-type="dwc:institutional_code" xlink:type="simple">ZSM</named-content>).</p><!--PageBreak--></tp:treatment-sec><tp:treatment-sec sec-type="diagnosis" id="SECID0EA5AE"><title>Diagnosis.</title><p>Beetle medium-sized; dark brown to piceous, with reddish brown pronotal sides; submatt; pronotum with distinct lateral bead; male antennomeres 2–6 slightly, but evidently enlarged, female antennomeres 2–6 stout; male protarsomere 4 with large, thick, strongly curved anterolateral hook-like seta; male protarsomere 5 long and narrow, without <!--PageBreak-->concavity, with anterior row of 26 and posterior row of eight relatively short setae; median lobe curved, with apex curved downwards and slightly rounded in lateral view. The subspecies differs from the nominative subspecies in the modified antennae, in the shape and setation of the paramere, and in the more striated abdominal ventrite 6; some beetles are also somehow slightly more matt due to more strongly impressed dorsal microreticulation.</p></tp:treatment-sec><tp:treatment-sec sec-type="description" id="SECID0EI5AE"><title>Description.</title><p>
              <italic>Size and shape</italic>: Beetle medium-sized (<abbrev xmlns:xlink="http://www.w3.org/1999/xlink" xlink:title="total body length without head" id="ABBRID0EQ5AE" xlink:type="simple">TL-H</abbrev> 3.75–4.5 mm, <abbrev xmlns:xlink="http://www.w3.org/1999/xlink" xlink:title="total body length" id="ABBRID0EU5AE" xlink:type="simple">TL</abbrev> 4.1–4.9 mm, <abbrev xmlns:xlink="http://www.w3.org/1999/xlink" xlink:title="maximum body width" id="ABBRID0EY5AE" xlink:type="simple">MW</abbrev> 2.0–2.3 mm), with oblong-oval habitus, broadest at elytral middle (Fig. <xref ref-type="fig" rid="F2">3</xref>). <italic>Coloration</italic>: As in nominative subspecies.</p><p>
              <italic>Surface sculpture</italic>: As in nominative subspecies apart from pronotum and elytra with evident, rather strongly impressed microreticulation, dorsal surface submatt.</p><p>
              <italic>Structures</italic>: As in nominative subspecies.</p><p>
              <italic>Male</italic>: Antennomeres 2–6 slightly, but evidently enlarged, antennomere 2 with slightly extended external upper angle (Fig. <xref ref-type="fig" rid="F2">3</xref>). Protarsomere 4 with large, thick, strongly curved anterolateral hook-like seta. Protarsomere 5 ventrally with anterior row of 26 and posterior row of eight relatively short setae (Fig. <xref ref-type="fig" rid="F4">6D</xref>). Median lobe curved, with apex curved downwards and slightly rounded in lateral view and evenly tapering to the slightly truncate apex in ventral view. Paramere with distinct notch on dorsal side and small, evidently separated subdistal part with a tuft of very dense, strong setae; proximal setae inconspicuous (Fig. <xref ref-type="fig" rid="F4">6A–C</xref>). Abdominal ventrite 6 with numerous (16–22) long lateral striae on each side.</p><fig id="F4" position="float" orientation="portrait"><label>Figure 6.</label><caption><p>
                  <italic><tp:taxon-name><tp:taxon-name-part taxon-name-part-type="genus" reg="Exocelina">Exocelina</tp:taxon-name-part> <tp:taxon-name-part taxon-name-part-type="species" reg="okbapensis">okbapensis</tp:taxon-name-part> <tp:taxon-name-part taxon-name-part-type="subspecies" reg="hajeki">hajeki</tp:taxon-name-part></tp:taxon-name></italic> ssp. n. <bold>A</bold> median lobe in ventral view <bold>B</bold> median lobe in lateral view <bold>C</bold> paramere in external view <bold>D</bold> male protarsomeres 4–5 in ventral view.</p></caption><graphic xmlns:xlink="http://www.w3.org/1999/xlink" xlink:href="zookeys-715-017-g004.jpg" position="float" orientation="portrait" xlink:type="simple" id="oo_167228.jpg"/></fig><p>
              <italic>Holotype</italic>: <abbrev xmlns:xlink="http://www.w3.org/1999/xlink" xlink:title="total body length without head" id="ABBRID0EDBAG" xlink:type="simple">TL-H</abbrev> 4.0 mm, <abbrev xmlns:xlink="http://www.w3.org/1999/xlink" xlink:title="total body length" id="ABBRID0EHBAG" xlink:type="simple">TL</abbrev> 4.4 mm, <abbrev xmlns:xlink="http://www.w3.org/1999/xlink" xlink:title="maximum body width" id="ABBRID0ELBAG" xlink:type="simple">MW</abbrev> 2.05 mm.</p><p>
              <italic>Female</italic>: Antennomeres 2–6 stout, in some specimens only slightly more slender than in males, antennomere 2 with slightly extended external upper angle; pro- and mesotarsi not modified and abdominal ventrite 6 without striae.</p></tp:treatment-sec><tp:treatment-sec sec-type="variability" id="SECID0ETBAG"><title>Variability.</title><p>In some males, antennomeres 2–6 more strongly enlarged, in some others less strongly enlarged, similar to those of females.</p></tp:treatment-sec><tp:treatment-sec sec-type="distribution" id="SECID0EYBAG"><title>Distribution.</title><p>Papua: Jayawijaya Regency. The subspecies is known only from the type locality (Fig. <xref ref-type="fig" rid="F8">12</xref>).</p></tp:treatment-sec><tp:treatment-sec sec-type="habitat" id="SECID0ECCAG"><title>Habitat.</title><p>Near Wamena, the species was collected from wet ground with weak water flow and forest puddles, which turn to a small creek during rain (Figs <xref ref-type="fig" rid="F9">13</xref>–<xref ref-type="fig" rid="F10">14</xref>).</p></tp:treatment-sec><tp:treatment-sec sec-type="etymology" id="SECID0EQCAG"><title>Etymology.</title><p>The subspecies is named after our friend and colleague Jirí Hájek who collected almost all the specimens. The name is a noun in the genitive case.</p></tp:treatment-sec><tp:treatment-sec><!--Section generated to contain objects referenced in tp:taxon-treatment.--><fig id="F2" position="float" orientation="portrait"><label>Figures 2–4.</label><caption><p>Habitus and coloration <bold>2</bold> <italic><tp:taxon-name><tp:taxon-name-part taxon-name-part-type="genus" reg="Exocelina">Exocelina</tp:taxon-name-part> <tp:taxon-name-part taxon-name-part-type="species" reg="okbapensis">okbapensis</tp:taxon-name-part></tp:taxon-name></italic> sp. n. <bold>3</bold> <italic><tp:taxon-name><tp:taxon-name-part taxon-name-part-type="genus" reg="Exocelina">E.</tp:taxon-name-part> <tp:taxon-name-part taxon-name-part-type="species" reg="okbapensis">okbapensis</tp:taxon-name-part> <tp:taxon-name-part taxon-name-part-type="subspecies" reg="hajeki">hajeki</tp:taxon-name-part></tp:taxon-name></italic> ssp. n. <bold>4</bold> <italic><tp:taxon-name><tp:taxon-name-part taxon-name-part-type="genus" reg="Exocelina">E.</tp:taxon-name-part> <tp:taxon-name-part taxon-name-part-type="species" reg="may">may</tp:taxon-name-part></tp:taxon-name></italic> sp. n.</p></caption><graphic xmlns:xlink="http://www.w3.org/1999/xlink" xlink:href="zookeys-715-017-g002.jpg" position="float" orientation="portrait" xlink:type="simple" id="oo_167226.jpg"/></fig><fig id="F8" position="float" orientation="portrait"><label>Figure 12.</label><caption><p>Map of New Guinea showing distribution of the species of both groups. The white square with a question mark indicates the male from Aipomek-Tanime area, which most likely belongs to <italic><tp:taxon-name><tp:taxon-name-part taxon-name-part-type="genus" reg="Exocelina">E.</tp:taxon-name-part> <tp:taxon-name-part taxon-name-part-type="species" reg="manfredi">manfredi</tp:taxon-name-part></tp:taxon-name></italic> (Balke, 1998).</p></caption><graphic xmlns:xlink="http://www.w3.org/1999/xlink" xlink:href="zookeys-715-017-g008.jpg" position="float" orientation="portrait" xlink:type="simple" id="oo_167232.jpg"/></fig><fig id="F9" position="float" orientation="portrait"><label>Figure 13.</label><caption><p>Forest puddle, habitat of <italic><tp:taxon-name><tp:taxon-name-part taxon-name-part-type="genus" reg="Exocelina">Exocelina</tp:taxon-name-part> <tp:taxon-name-part taxon-name-part-type="species" reg="okbapensis">okbapensis</tp:taxon-name-part> <tp:taxon-name-part taxon-name-part-type="subspecies" reg="hajeki">hajeki</tp:taxon-name-part></tp:taxon-name></italic> ssp. n. 10 km NE Wamena, forest above ‘Baliem vall. Resort’. Photo by Jiří Hájek.</p></caption><graphic xmlns:xlink="http://www.w3.org/1999/xlink" xlink:href="zookeys-715-017-g009.jpg" position="float" orientation="portrait" xlink:type="simple" id="oo_167233.jpg"/></fig><fig id="F10" position="float" orientation="portrait"><label>Figure 14.</label><caption><p>Wed forest ground, habitat of <italic><tp:taxon-name><tp:taxon-name-part taxon-name-part-type="genus" reg="Exocelina">Exocelina</tp:taxon-name-part> <tp:taxon-name-part taxon-name-part-type="species" reg="okbapensis">okbapensis</tp:taxon-name-part> <tp:taxon-name-part taxon-name-part-type="subspecies" reg="hajeki">hajeki</tp:taxon-name-part></tp:taxon-name></italic> ssp. n. 10 km NE Wamena, forest above ‘Baliem vall. Resort’. Photo by Jiří Hájek.</p></caption><graphic xmlns:xlink="http://www.w3.org/1999/xlink" xlink:href="zookeys-715-017-g010.jpg" position="float" orientation="portrait" xlink:type="simple" id="oo_167234.jpg"/></fig></tp:treatment-sec><ref-list><ref id="B15"><mixed-citation xmlns:xlink="http://www.w3.org/1999/xlink" xlink:type="simple">
          <person-group><name name-style="western"><surname>Toussaint</surname><given-names>EFA</given-names></name><name name-style="western"><surname>Hall</surname><given-names>R</given-names></name><name name-style="western"><surname>Monaghan</surname><given-names>MT</given-names></name><name name-style="western"><surname>Sagata</surname><given-names>K</given-names></name><name name-style="western"><surname>Ibalim</surname><given-names>S</given-names></name><name name-style="western"><surname>Shaverdo</surname><given-names>HV</given-names></name><name name-style="western"><surname>Vogler</surname><given-names>AP</given-names></name><name name-style="western"><surname>Pons</surname><given-names>J</given-names></name><name name-style="western"><surname>Balke</surname><given-names>M</given-names></name></person-group> (<year>2014</year>) The towering orogeny of New Guinea as a trigger for arthropod megadiversity. Nature Communications 5, 4001: 1–10 [10 supplements] <ext-link xlink:type="simple" ext-link-type="doi" xlink:href="10.1038/ncomms5001">https://doi.org/10.1038/ncomms5001</ext-link></mixed-citation></ref></ref-list></tp:taxon-treatment>
