# Supplementary material for: Descriptions of two new species and one new subspecies from the Exocelina okbapensis-group, and notes on the E. aipo-group (Coleoptera, Dytiscidae, Copelatinae)
Source: Zookeys. 2017 Nov 9;(715):17–37. doi: 10.3897/zookeys.715.15913 (PMC5740430; doi:10.3897/zookeys.715.15913)
Supplement: XML Treatment for Exocelina may [file zookeys.715.15913-treatment3.xml]

<!DOCTYPE tp:taxon-treatment
  PUBLIC "-//TaxonX//DTD Taxonomic Treatment Publishing DTD v0 20100105//EN" "tax-treatment-NSO.dtd">
<tp:taxon-treatment xmlns:tp="http://www.plazi.org/taxpub"><tp:treatment-meta><kwd-group><label>Taxon classification</label><kwd><named-content xmlns:xlink="http://www.w3.org/1999/xlink" content-type="kingdom">Animalia</named-content></kwd><kwd><named-content xmlns:xlink="http://www.w3.org/1999/xlink" content-type="order">ORDO</named-content></kwd><kwd><named-content xmlns:xlink="http://www.w3.org/1999/xlink" content-type="family">FAMILIA</named-content></kwd></kwd-group><mixed-citation publication-type="journal"><person-group><name><surname>Shaverdo</surname><given-names>Helena</given-names></name><name><surname>Sumoked</surname><given-names>Bob</given-names></name><name><surname>Balke</surname><given-names>Michael</given-names></name></person-group><article-title>Descriptions of two new species and one new subspecies from the <italic><tp:taxon-name><tp:taxon-name-part taxon-name-part-type="genus" reg="Exocelina">Exocelina</tp:taxon-name-part> <tp:taxon-name-part taxon-name-part-type="species" reg="okbapensis">okbapensis</tp:taxon-name-part></tp:taxon-name></italic>-group, and notes on the <italic><tp:taxon-name><tp:taxon-name-part taxon-name-part-type="genus" reg="Exocelina">E.</tp:taxon-name-part> <tp:taxon-name-part taxon-name-part-type="species" reg="aipo">aipo</tp:taxon-name-part></tp:taxon-name></italic>-group (<tp:taxon-name><tp:taxon-name-part taxon-name-part-type="order">Coleoptera</tp:taxon-name-part></tp:taxon-name>, <tp:taxon-name><tp:taxon-name-part taxon-name-part-type="family">Dytiscidae</tp:taxon-name-part></tp:taxon-name>, <tp:taxon-name><tp:taxon-name-part taxon-name-part-type="subfamily">Copelatinae</tp:taxon-name-part></tp:taxon-name>)</article-title><source>Zookeys</source><day>9</day><month>11</month><year>2017</year><volume>2017</volume><issue>715</issue><fpage>17</fpage><lpage>37</lpage><pub-id pub-id-type="doi">10.3897/zookeys.715.15913</pub-id></mixed-citation></tp:treatment-meta><tp:nomenclature><label>2.</label><tp:taxon-name>
              <tp:taxon-name-part taxon-name-part-type="genus" reg="Exocelina">Exocelina</tp:taxon-name-part>
              <tp:taxon-name-part taxon-name-part-type="species" reg="may">may</tp:taxon-name-part>
              <object-id xmlns:xlink="http://www.w3.org/1999/xlink" content-type="zoobank" xlink:type="simple">http://zoobank.org/C403A69C-67D8-49AB-A65B-1A4D3BD166B9</object-id>
            </tp:taxon-name><tp:taxon-authority>Shaverdo &amp; Balke</tp:taxon-authority><tp:taxon-status xmlns:xlink="http://www.w3.org/1999/xlink" xlink:type="simple">sp. n.</tp:taxon-status><xref ref-type="fig" rid="F2">Figs 4</xref><xref ref-type="fig" rid="F5">, 7</xref><tp:nomenclature-citation-list><tp:nomenclature-citation><tp:taxon-name>
                  <tp:taxon-name-part taxon-name-part-type="genus" reg="Exocelina">Exocelina</tp:taxon-name-part>
                </tp:taxon-name><comment>undescribed sp. MB0662: <xref ref-type="bibr" rid="B15">Toussaint et al. 2014</xref>: Supplementary figs 1–4, tab. 2.</comment></tp:nomenclature-citation><tp:nomenclature-citation><tp:taxon-name>
                  <tp:taxon-name-part taxon-name-part-type="genus" reg="Exocelina">Exocelina</tp:taxon-name-part>
                </tp:taxon-name><comment>undescribed sp. MB0671: <xref ref-type="bibr" rid="B15">Toussaint et al. 2014</xref>: Supplementary figs 1–4, tab. 2.</comment></tp:nomenclature-citation></tp:nomenclature-citation-list></tp:nomenclature><tp:treatment-sec sec-type="type locality" id="SECID0EEFAG"><title>Type locality.</title><p>Papua New Guinea: Sandaun Province, May River, <named-content xmlns:xlink="http://www.w3.org/1999/xlink" content-type="dwc:verbatimCoordinates" xlink:type="simple"><named-content content-type="geo-json" specific-use="{&#34;type&#34;:&#34;Point&#34;,&#34;coordinates&#34;:[141.636167,-4.830000]}" id="NCID0ENFAG" xlink:type="simple">04°49.80'S; 141°38.17'E</named-content></named-content>, above 2000 m a.s.l.</p></tp:treatment-sec><tp:treatment-sec sec-type="type material" id="SECID0ESFAG"><title>Type material.</title><p>
              <italic>Holotype</italic>: male “M. Balke 662”, “Papua New Guinea: Sandaun, May River (WB47), 15.x.2003, K. Sagata, M. Balke: MB 662” (<named-content xmlns:xlink="http://www.w3.org/1999/xlink" content-type="dwc:institutional_code" xlink:type="simple">ZSM</named-content>). <italic>Paratypes</italic>: 1 male, 2 females “Papua New Guinea: Sandaun, May River, 8.x.2003, 2627m, <named-content xmlns:xlink="http://www.w3.org/1999/xlink" content-type="dwc:verbatimCoordinates" xlink:type="simple"><named-content content-type="geo-json" specific-use="{&#34;type&#34;:&#34;Point&#34;,&#34;coordinates&#34;:[141.636233,-4.829650]}" id="NCID0EEGAG" xlink:type="simple">4 49.779S 141 38.174E</named-content></named-content> K. Sagata (WB47)”, male with an additional label “M. Balke 663” (<named-content xmlns:xlink="http://www.w3.org/1999/xlink" content-type="dwc:institutional_code" xlink:type="simple">ZSM</named-content>). 1 male “M. Balke 664”, “Papua New Guinea: Sandaun: Sandaun, May River (WB47), 15.x.2003, K. Sagata, M. Balke: MB 664” (<named-content xmlns:xlink="http://www.w3.org/1999/xlink" content-type="dwc:institutional_code" xlink:type="simple">ZSM</named-content>).</p></tp:treatment-sec><tp:treatment-sec sec-type="material" id="SECID0ETGAG"><title>Additional material.</title><p>1 male “M. Balke 671”, “Papua New Guinea: Sandaun, Mekil (WB106), 14.x.2003, K. Sagata, M. Balke: MB 671” (<named-content xmlns:xlink="http://www.w3.org/1999/xlink" content-type="dwc:institutional_code" xlink:type="simple">ZSM</named-content>). 1 male “M. Balke 679”, “Papua New Guinea: Sandaun, Mekil (WB106), 14.x.2003, K. Sagata, M, Balke: MB 679” (<named-content xmlns:xlink="http://www.w3.org/1999/xlink" content-type="dwc:institutional_code" xlink:type="simple">ZSM</named-content>).</p></tp:treatment-sec><tp:treatment-sec sec-type="diagnosis" id="SECID0EDHAG"><title>Diagnosis.</title><p>Beetle medium-sized; piceous, with brown head and sides of pronotum; submatt, with distinct punctation and microreticulation; male antennae simple; male protarsomere 4 with small (smaller than more laterally situated large seta), weakly curved anterolateral “hook-like” seta; male protarsomere 5 long and narrow, without concavity, with anterior and posterior rows of relatively short setae; median lobe curved, with apex curved downwards and slightly rounded in lateral view. The species is similar to the submatt representatives of the <italic><tp:taxon-name><tp:taxon-name-part taxon-name-part-type="genus" reg="Exocelina">E.</tp:taxon-name-part> <tp:taxon-name-part taxon-name-part-type="species" reg="aipo">aipo</tp:taxon-name-part></tp:taxon-name></italic>-group with non-modified antennae but differs from them in non-modified male protarsomere 5. From <italic><tp:taxon-name><tp:taxon-name-part taxon-name-part-type="genus" reg="Exocelina">E.</tp:taxon-name-part> <tp:taxon-name-part taxon-name-part-type="species" reg="okbapensis">okbapensis</tp:taxon-name-part></tp:taxon-name></italic> sp. n., it differs in the small and weakly curved anterolateral “hook-like” seta of the male protarsomere 4.</p></tp:treatment-sec><tp:treatment-sec sec-type="description" id="SECID0E6HAG"><title>Description.</title><p>
              <italic>Size and shape</italic>: Beetle medium-sized (<abbrev xmlns:xlink="http://www.w3.org/1999/xlink" xlink:title="total body length without head" id="ABBRID0EHIAG" xlink:type="simple">TL-H</abbrev> 3.6–4.65 mm, <abbrev xmlns:xlink="http://www.w3.org/1999/xlink" xlink:title="total body length" id="ABBRID0ELIAG" xlink:type="simple">TL</abbrev> 3.75–5.1 mm, <abbrev xmlns:xlink="http://www.w3.org/1999/xlink" xlink:title="maximum body width" id="ABBRID0EPIAG" xlink:type="simple">MW</abbrev> 1.9–2.4 mm), with oblong-oval habitus, broadest at elytral middle. <italic>Coloration</italic>: Head, pronotum and elytra dark brown to piceous, pronotal sides sometimes reddish brown; head appendages and legs reddish brown, distally darker (Fig. <xref ref-type="fig" rid="F2">4</xref>).</p><p>
              <italic>Surface sculpture</italic>: Head with relatively dense and coarse punctation (spaces between punctures 1–2 times size of punctures); diameter of punctures equal to diameter of cells of microreticulation. Pronotum with finer, sparser punctation, and more evenly distributed punctation than on head. Elytra with sparser punctation than on pronotum. Pronotum and elytra with distinct microreticulation, dorsal surface submatt. Head with microreticulation slightly stronger. Metaventrite, metacoxa, and abdominal ventrites distinctly microreticulate. Metacoxal plates with longitudinal strioles and transverse wrinkles; abdominal ventrites with strioles. Ventrum with inconspicuous punctation, more evident on metacoxal plates and two last abdominal ventrites.</p><p>
              <italic>Structures</italic>: Pronotum with distinct lateral bead. Base of prosternum and neck of prosternal process with distinct ridge, slightly rounded anteriorly. Blade of prosternal process lanceolate, relatively broad, slightly convex and smooth, with distinct lateral bead and few lateral setae; neck and blade of prosternal process evenly joined. Abdominal ventrite 6 broadly rounded.</p><p>
              <italic>Male</italic>: Antennae simple (Fig. <xref ref-type="fig" rid="F2">4</xref>). Protarsomere 4 with small (smaller than more laterally situated large seta), weakly curved anterolateral “hook-like” seta. Protarsomere 5 long and narrow, without concavity, ventrally with anterior row of 14–22 and posterior row of 4–9 relatively short setae (Fig. <xref ref-type="fig" rid="F5">7D</xref>). Median lobe curved, with apex <!--PageBreak-->curved downwards and slightly rounded in lateral view. Paramere with distinct notch on its dorsal side and small, evidently separated subdistal part with a tuft of very dense, strong setae; proximal setae inconspicuous (Fig. <xref ref-type="fig" rid="F5">7A–C</xref>). Abdominal ventrite 6 with 4–9 lateral striae on each side.</p><fig id="F5" position="float" orientation="portrait"><label>Figure 7.</label><caption><p>
                  <italic><tp:taxon-name><tp:taxon-name-part taxon-name-part-type="genus" reg="Exocelina">Exocelina</tp:taxon-name-part> <tp:taxon-name-part taxon-name-part-type="species" reg="may">may</tp:taxon-name-part></tp:taxon-name></italic> sp. n. <bold>A</bold> median lobe in ventral view <bold>B</bold> median lobe in lateral view <bold>C</bold> paramere in external view <bold>D</bold> male protarsomeres 4–5 in ventral view.</p></caption><graphic xmlns:xlink="http://www.w3.org/1999/xlink" xlink:href="zookeys-715-017-g005.jpg" position="float" orientation="portrait" xlink:type="simple" id="oo_167229.jpg"/></fig><p>
              <italic>Holotype</italic>: <abbrev xmlns:xlink="http://www.w3.org/1999/xlink" xlink:title="total body length without head" id="ABBRID0EXKAG" xlink:type="simple">TL-H</abbrev> 4.25 mm, <abbrev xmlns:xlink="http://www.w3.org/1999/xlink" xlink:title="total body length" id="ABBRID0E2KAG" xlink:type="simple">TL</abbrev> 4.7 mm, <abbrev xmlns:xlink="http://www.w3.org/1999/xlink" xlink:title="maximum body width" id="ABBRID0E6KAG" xlink:type="simple">MW</abbrev> 2.15 mm.</p><p>
              <italic>Female</italic>: Without evident differences in external morphology from males, except for non-modified pro- and mesotarsi and abdominal ventrite 6 without striae.</p></tp:treatment-sec><tp:treatment-sec sec-type="variability" id="SECID0EHLAG"><title>Variability.</title><p>Two males from Mekil have dorsal punctation finer and microreticulation less strongly impressed, therefore, they are shinier. Shape and setation of the genitals are very similar to those of the May specimens but also difficult to estimate precisely since both beetles are teneral. For these reasons, they are considered to belong to the species but are not included into the type series.</p></tp:treatment-sec><tp:treatment-sec sec-type="distribution" id="SECID0EMLAG"><title>Distribution.</title><p>Papua New Guinea: Sandaun Province. The species is known from two localities in the southern part of the province (Fig. <xref ref-type="fig" rid="F8">12</xref>).</p></tp:treatment-sec><tp:treatment-sec sec-type="etymology" id="SECID0EWLAG"><title>Etymology.</title><p>The species is named after May River. The name is a noun in the nominative singular standing in apposition.</p></tp:treatment-sec><tp:treatment-sec><!--Section generated to contain objects referenced in tp:taxon-treatment.--><fig id="F2" position="float" orientation="portrait"><label>Figures 2–4.</label><caption><p>Habitus and coloration <bold>2</bold> <italic><tp:taxon-name><tp:taxon-name-part taxon-name-part-type="genus" reg="Exocelina">Exocelina</tp:taxon-name-part> <tp:taxon-name-part taxon-name-part-type="species" reg="okbapensis">okbapensis</tp:taxon-name-part></tp:taxon-name></italic> sp. n. <bold>3</bold> <italic><tp:taxon-name><tp:taxon-name-part taxon-name-part-type="genus" reg="Exocelina">E.</tp:taxon-name-part> <tp:taxon-name-part taxon-name-part-type="species" reg="okbapensis">okbapensis</tp:taxon-name-part> <tp:taxon-name-part taxon-name-part-type="subspecies" reg="hajeki">hajeki</tp:taxon-name-part></tp:taxon-name></italic> ssp. n. <bold>4</bold> <italic><tp:taxon-name><tp:taxon-name-part taxon-name-part-type="genus" reg="Exocelina">E.</tp:taxon-name-part> <tp:taxon-name-part taxon-name-part-type="species" reg="may">may</tp:taxon-name-part></tp:taxon-name></italic> sp. n.</p></caption><graphic xmlns:xlink="http://www.w3.org/1999/xlink" xlink:href="zookeys-715-017-g002.jpg" position="float" orientation="portrait" xlink:type="simple" id="oo_167226.jpg"/></fig><fig id="F8" position="float" orientation="portrait"><label>Figure 12.</label><caption><p>Map of New Guinea showing distribution of the species of both groups. The white square with a question mark indicates the male from Aipomek-Tanime area, which most likely belongs to <italic><tp:taxon-name><tp:taxon-name-part taxon-name-part-type="genus" reg="Exocelina">E.</tp:taxon-name-part> <tp:taxon-name-part taxon-name-part-type="species" reg="manfredi">manfredi</tp:taxon-name-part></tp:taxon-name></italic> (Balke, 1998).</p></caption><graphic xmlns:xlink="http://www.w3.org/1999/xlink" xlink:href="zookeys-715-017-g008.jpg" position="float" orientation="portrait" xlink:type="simple" id="oo_167232.jpg"/></fig></tp:treatment-sec><ref-list><ref id="B15"><mixed-citation xmlns:xlink="http://www.w3.org/1999/xlink" xlink:type="simple">
          <person-group><name name-style="western"><surname>Toussaint</surname><given-names>EFA</given-names></name><name name-style="western"><surname>Hall</surname><given-names>R</given-names></name><name name-style="western"><surname>Monaghan</surname><given-names>MT</given-names></name><name name-style="western"><surname>Sagata</surname><given-names>K</given-names></name><name name-style="western"><surname>Ibalim</surname><given-names>S</given-names></name><name name-style="western"><surname>Shaverdo</surname><given-names>HV</given-names></name><name name-style="western"><surname>Vogler</surname><given-names>AP</given-names></name><name name-style="western"><surname>Pons</surname><given-names>J</given-names></name><name name-style="western"><surname>Balke</surname><given-names>M</given-names></name></person-group> (<year>2014</year>) The towering orogeny of New Guinea as a trigger for arthropod megadiversity. Nature Communications 5, 4001: 1–10 [10 supplements] <ext-link xlink:type="simple" ext-link-type="doi" xlink:href="10.1038/ncomms5001">https://doi.org/10.1038/ncomms5001</ext-link></mixed-citation></ref></ref-list></tp:taxon-treatment>
