# Supplementary material for: Descriptions of two new species and one new subspecies from the Exocelina okbapensis-group, and notes on the E. aipo-group (Coleoptera, Dytiscidae, Copelatinae)
Source: Zookeys. 2017 Nov 9;(715):17–37. doi: 10.3897/zookeys.715.15913 (PMC5740430; doi:10.3897/zookeys.715.15913)
Supplement: XML Treatment for Exocelina ketembang [file zookeys.715.15913-treatment4.xml]

<!DOCTYPE tp:taxon-treatment
  PUBLIC "-//TaxonX//DTD Taxonomic Treatment Publishing DTD v0 20100105//EN" "tax-treatment-NSO.dtd">
<tp:taxon-treatment xmlns:tp="http://www.plazi.org/taxpub"><tp:treatment-meta><kwd-group><label>Taxon classification</label><kwd><named-content xmlns:xlink="http://www.w3.org/1999/xlink" content-type="kingdom">Animalia</named-content></kwd><kwd><named-content xmlns:xlink="http://www.w3.org/1999/xlink" content-type="order">ORDO</named-content></kwd><kwd><named-content xmlns:xlink="http://www.w3.org/1999/xlink" content-type="family">FAMILIA</named-content></kwd></kwd-group><mixed-citation publication-type="journal"><person-group><name><surname>Shaverdo</surname><given-names>Helena</given-names></name><name><surname>Sumoked</surname><given-names>Bob</given-names></name><name><surname>Balke</surname><given-names>Michael</given-names></name></person-group><article-title>Descriptions of two new species and one new subspecies from the <italic><tp:taxon-name><tp:taxon-name-part taxon-name-part-type="genus" reg="Exocelina">Exocelina</tp:taxon-name-part> <tp:taxon-name-part taxon-name-part-type="species" reg="okbapensis">okbapensis</tp:taxon-name-part></tp:taxon-name></italic>-group, and notes on the <italic><tp:taxon-name><tp:taxon-name-part taxon-name-part-type="genus" reg="Exocelina">E.</tp:taxon-name-part> <tp:taxon-name-part taxon-name-part-type="species" reg="aipo">aipo</tp:taxon-name-part></tp:taxon-name></italic>-group (<tp:taxon-name><tp:taxon-name-part taxon-name-part-type="order">Coleoptera</tp:taxon-name-part></tp:taxon-name>, <tp:taxon-name><tp:taxon-name-part taxon-name-part-type="family">Dytiscidae</tp:taxon-name-part></tp:taxon-name>, <tp:taxon-name><tp:taxon-name-part taxon-name-part-type="subfamily">Copelatinae</tp:taxon-name-part></tp:taxon-name>)</article-title><source>Zookeys</source><day>9</day><month>11</month><year>2017</year><volume>2017</volume><issue>715</issue><fpage>17</fpage><lpage>37</lpage><pub-id pub-id-type="doi">10.3897/zookeys.715.15913</pub-id></mixed-citation></tp:treatment-meta><tp:nomenclature><label>3.</label><tp:taxon-name>
              <tp:taxon-name-part taxon-name-part-type="genus" reg="Exocelina">Exocelina</tp:taxon-name-part>
              <tp:taxon-name-part taxon-name-part-type="species" reg="ketembang">ketembang</tp:taxon-name-part>
            </tp:taxon-name><tp:taxon-authority>(Balke, 1998)</tp:taxon-authority><xref ref-type="fig" rid="F6">Figs 8</xref><xref ref-type="fig" rid="F7">, 10</xref><!--PageBreak--><!--PageBreak--><tp:nomenclature-citation-list><tp:nomenclature-citation><tp:taxon-name>
                  <tp:taxon-name-part taxon-name-part-type="genus" reg="Copelatus">Copelatus</tp:taxon-name-part> (<tp:taxon-name-part taxon-name-part-type="subgenus" reg="Papuadytes">Papuadytes</tp:taxon-name-part>) <tp:taxon-name-part taxon-name-part-type="species" reg="ketembang">ketembang</tp:taxon-name-part></tp:taxon-name><comment>Balke, 1998: 332; <xref ref-type="bibr" rid="B3">Nilsson 2001</xref>: 77 (catalogue).</comment></tp:nomenclature-citation><tp:nomenclature-citation><tp:taxon-name>
                  <tp:taxon-name-part taxon-name-part-type="genus" reg="Papuadytes">Papuadytes</tp:taxon-name-part> <tp:taxon-name-part taxon-name-part-type="species" reg="ketembang">ketembang</tp:taxon-name-part></tp:taxon-name><comment>(Balke, 1998): <xref ref-type="bibr" rid="B5">Nilsson and Fery 2006</xref>: 56 (comb.n.).</comment></tp:nomenclature-citation><tp:nomenclature-citation><tp:taxon-name>
                  <tp:taxon-name-part taxon-name-part-type="genus" reg="Exocelina">Exocelina</tp:taxon-name-part> <tp:taxon-name-part taxon-name-part-type="species" reg="ketembang">ketembang</tp:taxon-name-part></tp:taxon-name><comment>(Balke, 1998): <xref ref-type="bibr" rid="B4">Nilsson 2007</xref>: 34 (comb.n.).</comment></tp:nomenclature-citation><tp:nomenclature-citation><tp:taxon-name>
                  <tp:taxon-name-part taxon-name-part-type="genus" reg="Exocelina">Exocelina</tp:taxon-name-part> <tp:taxon-name-part taxon-name-part-type="species" reg="ketembang">ketembang</tp:taxon-name-part></tp:taxon-name><comment>(Balke, 1998): MB0680: <xref ref-type="bibr" rid="B15">Toussaint et al. 2014</xref>: Supplementary figs 1–4, tab. 2.</comment></tp:nomenclature-citation></tp:nomenclature-citation-list></tp:nomenclature><tp:treatment-sec sec-type="type locality" id="SECID0ETPAG"><title>Type locality.</title><p>Papua: Pegunungan Bintang Regency, Borme, according to the original description.</p></tp:treatment-sec><tp:treatment-sec sec-type="type material" id="SECID0EYPAG"><title>Type material studied.</title><p>
              <italic>Holotype</italic>: The holotype and 46 paratypes from the same locality have not been found. According to the original description (<xref ref-type="bibr" rid="B1">Balke 1998</xref>), they were deposited at the <named-content xmlns:xlink="http://www.w3.org/1999/xlink" content-type="dwc:institutional_code" xlink:type="simple">NHMW</named-content> and had labels with the following data: Irian Jaya, Jayawijaya Province, Borme, 900 m, 18.viii.1992, IR 92#17, M. Balke leg. No beetles with such label data have been found in the collections of <named-content xmlns:xlink="http://www.w3.org/1999/xlink" content-type="dwc:institutional_code" xlink:type="simple">NHMW</named-content>, <named-content xmlns:xlink="http://www.w3.org/1999/xlink" content-type="dwc:institutional_code" xlink:type="simple">ZSM</named-content>, <abbrev xmlns:xlink="http://www.w3.org/1999/xlink" xlink:title="Collection of Günther Wewalka" id="ABBRID0ETQAG" xlink:type="simple">CGW</abbrev>, or in London. Moreover, the label data of this locality (17 from 1992) are wrongly given in the original descriptions not only for this species but also for <italic><tp:taxon-name><tp:taxon-name-part taxon-name-part-type="genus" reg="Copelatus">Copelatus</tp:taxon-name-part> <tp:taxon-name-part taxon-name-part-type="species" reg="takime">takime</tp:taxon-name-part></tp:taxon-name></italic> Balke, 1998: locality 17 is not Borme but Kali Takime, as the labels of the type specimens of <italic><tp:taxon-name><tp:taxon-name-part taxon-name-part-type="genus" reg="Copelatus">C.</tp:taxon-name-part> <tp:taxon-name-part taxon-name-part-type="species" reg="takime">takime</tp:taxon-name-part></tp:taxon-name></italic> state. There are four males (three in <named-content xmlns:xlink="http://www.w3.org/1999/xlink" content-type="dwc:institutional_code" xlink:type="simple">NHMW</named-content> and one in <abbrev xmlns:xlink="http://www.w3.org/1999/xlink" xlink:title="Collection of Günther Wewalka" id="ABBRID0ESRAG" xlink:type="simple">CGW</abbrev>) with the geographical labels “IRIAN JAYA Zentralmassive <named-content xmlns:xlink="http://www.w3.org/1999/xlink" content-type="dwc:verbatimCoordinates" xlink:type="simple"><named-content content-type="geo-json" specific-use="{&#34;type&#34;:&#34;Point&#34;,&#34;coordinates&#34;:[140.416667,-4.400000]}" id="NCID0EZRAG" xlink:type="simple">140°25'E, 04°24'S</named-content></named-content>" and “14./17.viii.1992 Borme, 1900 m leg. Balke (11)”, one of which has a red holotype label. Therefore, perhaps, the holotype label was simply misquoted in the original description. However, since the type series, indicated in the original description, is very large (47 specimens), investigations on this subject are ongoing.</p><!--PageBreak--><p>
              <italic>Paratypes</italic>: 2 males “IRIAN JAYA: Borme, Tarmlu, 1500 m 6.9.1993”, “ca. <named-content xmlns:xlink="http://www.w3.org/1999/xlink" content-type="dwc:verbatimCoordinates" xlink:type="simple"><named-content content-type="geo-json" specific-use="{&#34;type&#34;:&#34;Point&#34;,&#34;coordinates&#34;:[140.416667,-4.400000]}" id="NCID0EGSAG" xlink:type="simple">140°25'E, 04°24'S</named-content></named-content> leg. M. Balke (4)”, “Paratypus Copelatus ketembang Balke des. 1997” [red], one of them with an additional green label “M. Balke 3284” (<named-content xmlns:xlink="http://www.w3.org/1999/xlink" content-type="dwc:institutional_code" xlink:type="simple">NHMW</named-content>). 3 males “IRIAN JAYA: Borme, Tarmlu, 1500 m, 6.ix.1993”, “ca. <named-content xmlns:xlink="http://www.w3.org/1999/xlink" content-type="dwc:verbatimCoordinates" xlink:type="simple"><named-content content-type="geo-json" specific-use="{&#34;type&#34;:&#34;Point&#34;,&#34;coordinates&#34;:[140.416667,-4.400000]}" id="NCID0ECTAG" xlink:type="simple">140°25'E, 04°24'S</named-content></named-content> leg. M. Balke (4-6)”, “Paratypus Copelatus ketembang Balke des. 1997” [red], one of them with two additional labels “M. Balke 3285” [green] and “M. Balke 6410” [green text] (<named-content xmlns:xlink="http://www.w3.org/1999/xlink" content-type="dwc:institutional_code" xlink:type="simple">NHMW</named-content>). 4 males “IRIAN JAYA Zentralmassive <named-content xmlns:xlink="http://www.w3.org/1999/xlink" content-type="dwc:verbatimCoordinates" xlink:type="simple"><named-content content-type="geo-json" specific-use="{&#34;type&#34;:&#34;Point&#34;,&#34;coordinates&#34;:[140.416667,-4.400000]}" id="NCID0E5TAG" xlink:type="simple">140°25'E, 04°24'S</named-content></named-content>", “14./17.8.1992 Borme, 1900 m leg. Balke (11)”, “Paratypus Copelatus ketembang Balke des. 1997” [red] (<abbrev xmlns:xlink="http://www.w3.org/1999/xlink" xlink:title="Collection of Günther Wewalka" id="ABBRID0ESUAG" xlink:type="simple">CGW</abbrev>, <named-content xmlns:xlink="http://www.w3.org/1999/xlink" content-type="dwc:institutional_code" xlink:type="simple">NHMW</named-content>). 1 male “IRIAN JAYA: 1.x.1993 Eme Gebiet Okloma, 1500 m”, “ca. <named-content xmlns:xlink="http://www.w3.org/1999/xlink" content-type="dwc:verbatimCoordinates" xlink:type="simple"><named-content content-type="geo-json" specific-use="{&#34;type&#34;:&#34;Point&#34;,&#34;coordinates&#34;:[139.916667,-4.233333]}" id="NCID0E5UAG" xlink:type="simple">139°55'E, 04°14'S</named-content></named-content> leg. M. Balke (28)”, “Paratypus Copelatus ketembang Balke des. 1997” [red] (<named-content xmlns:xlink="http://www.w3.org/1999/xlink" content-type="dwc:institutional_code" xlink:type="simple">NHMW</named-content>). 5 males, 4 females “IRIAN JAYA, 7.9.1992 Kono, 1800 m <named-content xmlns:xlink="http://www.w3.org/1999/xlink" content-type="dwc:verbatimCoordinates" xlink:type="simple"><named-content content-type="geo-json" specific-use="{&#34;type&#34;:&#34;Point&#34;,&#34;coordinates&#34;:[139.783333,-4.350000]}" id="NCID0E1VAG" xlink:type="simple">139°47'E, 04°21'S</named-content></named-content>, leg. Balke (41)” (<abbrev xmlns:xlink="http://www.w3.org/1999/xlink" xlink:title="Collection of Günther Wewalka" id="ABBRID0E6VAG" xlink:type="simple">CGW</abbrev>, <named-content xmlns:xlink="http://www.w3.org/1999/xlink" content-type="dwc:institutional_code" xlink:type="simple">NHMW</named-content>); the females might belong to two species, <italic><tp:taxon-name><tp:taxon-name-part taxon-name-part-type="genus" reg="Exocelina">Exocelina</tp:taxon-name-part> <tp:taxon-name-part taxon-name-part-type="species" reg="ketembang">ketembang</tp:taxon-name-part></tp:taxon-name></italic> and <italic><tp:taxon-name><tp:taxon-name-part taxon-name-part-type="genus" reg="Exocelina">E.</tp:taxon-name-part> <tp:taxon-name-part taxon-name-part-type="species" reg="damantiensis">damantiensis</tp:taxon-name-part></tp:taxon-name></italic> (Balke, 1998).</p></tp:treatment-sec><tp:treatment-sec sec-type="material" id="SECID0E5WAG"><title>Additional material.</title><p>
              <bold>Indonesia: Papua Province: Pegunungan Bintang Regency</bold>: 1 female “IRIAN JAYA Zentralmassive <named-content xmlns:xlink="http://www.w3.org/1999/xlink" content-type="dwc:verbatimCoordinates" xlink:type="simple"><named-content content-type="geo-json" specific-use="{&#34;type&#34;:&#34;Point&#34;,&#34;coordinates&#34;:[140.416667,-4.400000]}" id="NCID0EJXAG" xlink:type="simple">140°25'E, 04°24'S</named-content></named-content>", “14./17.8.1992 Borme, 1900 m leg. Balke (11)” (<named-content xmlns:xlink="http://www.w3.org/1999/xlink" content-type="dwc:institutional_code" xlink:type="simple">NHMW</named-content>). 1 male, 1 female “IRIAN JAYA Zentralmassive <named-content xmlns:xlink="http://www.w3.org/1999/xlink" content-type="dwc:verbatimCoordinates" xlink:type="simple"><named-content content-type="geo-json" specific-use="{&#34;type&#34;:&#34;Point&#34;,&#34;coordinates&#34;:[140.416667,-4.400000]}" id="NCID0EWXAG" xlink:type="simple">140°25'E, 04°24'S</named-content></named-content>", “Borme, 1800 m 16.8.1992 leg. Balke (12, 12 A)” (<named-content xmlns:xlink="http://www.w3.org/1999/xlink" content-type="dwc:institutional_code" xlink:type="simple">NHMW</named-content>). <bold>Papua New Guinea: Sandaun Province</bold>: 1 male “M. Balke 670”, “Papua New Guinea: Sandaun, Mekil (WB106), 14.x.2003, K.Sagata, M. Balke: MB 670” (<named-content xmlns:xlink="http://www.w3.org/1999/xlink" content-type="dwc:institutional_code" xlink:type="simple">ZSM</named-content>). 1 male “M. Balke 680”, “Papua New Guinea: Sandaun, Mekil (WB106), <!--PageBreak-->14.x.2003, K. Sagata, M. Balke: MB 680” [<named-content xmlns:xlink="http://www.w3.org/1999/xlink" content-type="dwc:verbatimCoordinates" xlink:type="simple"><named-content content-type="geo-json" specific-use="{&#34;type&#34;:&#34;Point&#34;,&#34;coordinates&#34;:[141.651250,-4.812367]}" id="NCID0EMYAG" xlink:type="simple">04°48.742S 141.39.075E</named-content></named-content>] (<named-content xmlns:xlink="http://www.w3.org/1999/xlink" content-type="dwc:institutional_code" xlink:type="simple">ZSM</named-content>). 1 male “M. Balke 3727” [green], “Papua New Guinea: Sandaun, Ofektaman, 820 m, 17.x.2008, <named-content xmlns:xlink="http://www.w3.org/1999/xlink" content-type="dwc:verbatimCoordinates" xlink:type="simple"><named-content content-type="geo-json" specific-use="{&#34;type&#34;:&#34;Point&#34;,&#34;coordinates&#34;:[141.597350,-5.068550]}" id="NCID0EZYAG" xlink:type="simple">5.04.113S 141.35.841E</named-content></named-content>, Ibalim (<abbrev xmlns:xlink="http://www.w3.org/1999/xlink" xlink:title="Papua New Guinea" id="ABBRID0E5YAG" xlink:type="simple">PNG</abbrev> 190)” (<named-content xmlns:xlink="http://www.w3.org/1999/xlink" content-type="dwc:institutional_code" xlink:type="simple">ZSM</named-content>).</p><!--PageBreak--></tp:treatment-sec><tp:treatment-sec sec-type="Females of doubtful identity" id="SECID0EIZAG"><title>Females of doubtful identity.</title><p>
              <bold>Indonesia: Papua Province: Pegunungan Bintang Regency</bold>: 1 female “IR 92#17B: West New Guinea, Tanime, 1600 m, 20.viii.1992, Balke” (<named-content xmlns:xlink="http://www.w3.org/1999/xlink" content-type="dwc:institutional_code" xlink:type="simple">NHMW</named-content>); this female might belong to three species: <italic><tp:taxon-name><tp:taxon-name-part taxon-name-part-type="genus" reg="Exocelina">Exocelina</tp:taxon-name-part> <tp:taxon-name-part taxon-name-part-type="species" reg="ketembang">ketembang</tp:taxon-name-part></tp:taxon-name></italic>, <italic><tp:taxon-name><tp:taxon-name-part taxon-name-part-type="genus" reg="Exocelina">E.</tp:taxon-name-part> <tp:taxon-name-part taxon-name-part-type="species" reg="danae">danae</tp:taxon-name-part></tp:taxon-name></italic> (Balke, 1998) and <italic><tp:taxon-name><tp:taxon-name-part taxon-name-part-type="genus" reg="Exocelina">E.</tp:taxon-name-part> <tp:taxon-name-part taxon-name-part-type="species" reg="damantiensis">damantiensis</tp:taxon-name-part></tp:taxon-name></italic>. 1 female “IRIAN JAYA, 7.ix.1992 Kono, 1800m <named-content xmlns:xlink="http://www.w3.org/1999/xlink" content-type="dwc:verbatimCoordinates" xlink:type="simple"><named-content content-type="geo-json" specific-use="{&#34;type&#34;:&#34;Point&#34;,&#34;coordinates&#34;:[139.783333,-4.350000]}" id="NCID0EZ1AG" xlink:type="simple">139°47'E, 04°21'S</named-content></named-content>, leg. Balke (41) (<abbrev xmlns:xlink="http://www.w3.org/1999/xlink" xlink:title="Collection of Günther Wewalka" id="ABBRID0E51AG" xlink:type="simple">CGW</abbrev>), the female might belong to two species: <italic><tp:taxon-name><tp:taxon-name-part taxon-name-part-type="genus" reg="Exocelina">Exocelina</tp:taxon-name-part> <tp:taxon-name-part taxon-name-part-type="species" reg="ketembang">ketembang</tp:taxon-name-part></tp:taxon-name></italic> and <italic><tp:taxon-name><tp:taxon-name-part taxon-name-part-type="genus" reg="Exocelina">E.</tp:taxon-name-part> <tp:taxon-name-part taxon-name-part-type="species" reg="damantiensis">damantiensis</tp:taxon-name-part></tp:taxon-name></italic>. <bold>Papua New Guinea: Sandaun Province</bold>: 3 females “Papua New Guinea: Sandaun, MekilK [sic!], 1718 m, 14.x.2003, <named-content xmlns:xlink="http://www.w3.org/1999/xlink" content-type="dwc:verbatimCoordinates" xlink:type="simple"><named-content content-type="geo-json" specific-use="{&#34;type&#34;:&#34;Point&#34;,&#34;coordinates&#34;:[141.651250,-4.812367]}" id="NCID0E42AG" xlink:type="simple">4 48.742S 141 39.075E</named-content></named-content>, K. Sagata (WB 106)” (<named-content xmlns:xlink="http://www.w3.org/1999/xlink" content-type="dwc:institutional_code" xlink:type="simple">ZSM</named-content>); these females might belong to two species: <italic><tp:taxon-name><tp:taxon-name-part taxon-name-part-type="genus" reg="Exocelina">E.</tp:taxon-name-part> <tp:taxon-name-part taxon-name-part-type="species" reg="sandaunensis">sandaunensis</tp:taxon-name-part></tp:taxon-name></italic> Shaverdo &amp; Balke, 2014 and <italic><tp:taxon-name><tp:taxon-name-part taxon-name-part-type="genus" reg="Exocelina">E.</tp:taxon-name-part> <tp:taxon-name-part taxon-name-part-type="species" reg="ketembang">ketembang</tp:taxon-name-part></tp:taxon-name></italic>. 7 females “Papua New Guinea: Sandaun, Ofektaman, 820 m, 17.x.2008, <named-content xmlns:xlink="http://www.w3.org/1999/xlink" content-type="dwc:verbatimCoordinates" xlink:type="simple"><named-content content-type="geo-json" specific-use="{&#34;type&#34;:&#34;Point&#34;,&#34;coordinates&#34;:[141.597350,-5.068550]}" id="NCID0EA4AG" xlink:type="simple">5.04.113S 141.35.841E</named-content></named-content>, Ibalim (<abbrev xmlns:xlink="http://www.w3.org/1999/xlink" xlink:title="Papua New Guinea" id="ABBRID0EF4AG" xlink:type="simple">PNG</abbrev> 190)” (<named-content xmlns:xlink="http://www.w3.org/1999/xlink" content-type="dwc:institutional_code" xlink:type="simple">ZSM</named-content>); these females might belong to three species: <italic><tp:taxon-name><tp:taxon-name-part taxon-name-part-type="genus" reg="Exocelina">E.</tp:taxon-name-part> <tp:taxon-name-part taxon-name-part-type="species" reg="sandaunensis">sandaunensis</tp:taxon-name-part></tp:taxon-name></italic>, <italic><tp:taxon-name><tp:taxon-name-part taxon-name-part-type="genus" reg="Exocelina">E.</tp:taxon-name-part> <tp:taxon-name-part taxon-name-part-type="species" reg="aipomek">aipomek</tp:taxon-name-part></tp:taxon-name></italic> (Balke, 1998), and <italic><tp:taxon-name><tp:taxon-name-part taxon-name-part-type="genus" reg="Exocelina">E.</tp:taxon-name-part> <tp:taxon-name-part taxon-name-part-type="species" reg="ketembang">ketembang</tp:taxon-name-part></tp:taxon-name></italic>.</p></tp:treatment-sec><tp:treatment-sec sec-type="diagnosis" id="SECID0EP5AG"><title>Diagnosis.</title><p>Beetle medium-sized (<abbrev xmlns:xlink="http://www.w3.org/1999/xlink" xlink:title="total body length without head" id="ABBRID0EV5AG" xlink:type="simple">TL-H</abbrev> 3.9–4.35 mm); oblong-oval; dark brown to piceous, sometimes with reddish brown pronotal sites and head anteriorly; shiny, with very fine punctation and weakly impressed microreticulation; pronotum with distinct lateral bead; male antennae simple (Fig. <xref ref-type="fig" rid="F6">8</xref>); male protarsomere 4 with large, thick, strongly curved anterolateral hook-like seta; male protarsomere 5 long and narrow, without concavity, with anterior row of 21 and posterior row of six relatively short setae; median lobe strongly curved, sharply pointed in lateral view, evenly tapering, with narrowly rounded apex in ventral view; paramere with notch on its dorsal side and small, less evidently separated subdistal part with a tuft of dense setae; proximal setae inconspicuous (Fig. <xref ref-type="fig" rid="F7">10A–D</xref>). For complete description, see <xref ref-type="bibr" rid="B1">Balke (1998)</xref>.</p><fig id="F6" position="float" orientation="portrait"><label>Figures 8–9.</label><caption><p>Habitus and coloration <bold>8</bold> <italic><tp:taxon-name><tp:taxon-name-part taxon-name-part-type="genus" reg="Exocelina">Exocelina</tp:taxon-name-part> <tp:taxon-name-part taxon-name-part-type="species" reg="ketembang">ketembang</tp:taxon-name-part></tp:taxon-name></italic> (Balke, 1998) <bold>9</bold> <italic><tp:taxon-name><tp:taxon-name-part taxon-name-part-type="genus" reg="Exocelina">E.</tp:taxon-name-part> <tp:taxon-name-part taxon-name-part-type="species" reg="talaki">talaki</tp:taxon-name-part></tp:taxon-name></italic> (Balke, 1998).</p></caption><graphic xmlns:xlink="http://www.w3.org/1999/xlink" xlink:href="zookeys-715-017-g006.jpg" position="float" orientation="portrait" xlink:type="simple" id="oo_167230.jpg"/></fig><fig id="F7" position="float" orientation="portrait"><label>Figures 10–11.</label><caption><p>
                  <bold>10</bold> <italic><tp:taxon-name><tp:taxon-name-part taxon-name-part-type="genus" reg="Exocelina">Exocelina</tp:taxon-name-part> <tp:taxon-name-part taxon-name-part-type="species" reg="ketembang">ketembang</tp:taxon-name-part></tp:taxon-name></italic> (Balke, 1998) <bold>11</bold> <italic><tp:taxon-name><tp:taxon-name-part taxon-name-part-type="genus" reg="Exocelina">E.</tp:taxon-name-part> <tp:taxon-name-part taxon-name-part-type="species" reg="talaki">talaki</tp:taxon-name-part></tp:taxon-name></italic> (Balke, 1998) <bold>A</bold> median lobe in ventral view <bold>B</bold> median lobe in lateral view <bold>C</bold> paramere in external view <bold>D</bold> male protarsomeres 4–5 in ventral view.</p></caption><graphic xmlns:xlink="http://www.w3.org/1999/xlink" xlink:href="zookeys-715-017-g007.jpg" position="float" orientation="portrait" xlink:type="simple" id="oo_167231.jpg"/></fig></tp:treatment-sec><tp:treatment-sec sec-type="distribution" id="SECID0E2BBG"><title>Distribution.</title><p>Papua: Pegunungan Bintang Regency and <abbrev xmlns:xlink="http://www.w3.org/1999/xlink" xlink:title="Papua New Guinea" id="ABBRID0EBCBG" xlink:type="simple">PNG</abbrev>: Sandaun Province (Fig. <xref ref-type="fig" rid="F8">12</xref>).</p></tp:treatment-sec><tp:treatment-sec><!--Section generated to contain objects referenced in tp:taxon-treatment.--><fig id="F8" position="float" orientation="portrait"><label>Figure 12.</label><caption><p>Map of New Guinea showing distribution of the species of both groups. The white square with a question mark indicates the male from Aipomek-Tanime area, which most likely belongs to <italic><tp:taxon-name><tp:taxon-name-part taxon-name-part-type="genus" reg="Exocelina">E.</tp:taxon-name-part> <tp:taxon-name-part taxon-name-part-type="species" reg="manfredi">manfredi</tp:taxon-name-part></tp:taxon-name></italic> (Balke, 1998).</p></caption><graphic xmlns:xlink="http://www.w3.org/1999/xlink" xlink:href="zookeys-715-017-g008.jpg" position="float" orientation="portrait" xlink:type="simple" id="oo_167232.jpg"/></fig></tp:treatment-sec><ref-list><ref id="B3"><mixed-citation xmlns:xlink="http://www.w3.org/1999/xlink" xlink:type="simple">
          <person-group><name name-style="western"><surname>Nilsson</surname><given-names>AN</given-names></name></person-group> (<year>2001</year>) <source><tp:taxon-name><tp:taxon-name-part taxon-name-part-type="family">Dytiscidae</tp:taxon-name-part></tp:taxon-name>. World catalogue of insects. Vol. 3.</source> <publisher-name>Stenstrup</publisher-name>, <publisher-loc>Apollo Books</publisher-loc>, <size units="page">395 pp</size>.</mixed-citation></ref><ref id="B5"><mixed-citation xmlns:xlink="http://www.w3.org/1999/xlink" xlink:type="simple">
          <person-group><name name-style="western"><surname>Nilsson</surname><given-names>AN</given-names></name><name name-style="western"><surname>Fery</surname><given-names>H</given-names></name></person-group> (<year>2006</year>) <article-title>World Catalogue of <tp:taxon-name><tp:taxon-name-part taxon-name-part-type="family">Dytiscidae</tp:taxon-name-part></tp:taxon-name> – corrections and additions, 3 (<tp:taxon-name><tp:taxon-name-part taxon-name-part-type="order">Coleoptera</tp:taxon-name-part></tp:taxon-name>: <tp:taxon-name><tp:taxon-name-part taxon-name-part-type="family">Dytiscidae</tp:taxon-name-part></tp:taxon-name>).</article-title> <source>Koleopterologische Rundschau</source> <volume>76</volume>: <fpage>55</fpage>–<lpage>74</lpage>.</mixed-citation></ref><ref id="B4"><mixed-citation xmlns:xlink="http://www.w3.org/1999/xlink" xlink:type="simple">
          <person-group><name name-style="western"><surname>Nilsson</surname><given-names>AN</given-names></name></person-group> (<year>2007</year>) <article-title><tp:taxon-name><tp:taxon-name-part taxon-name-part-type="genus">Exocelina</tp:taxon-name-part></tp:taxon-name> Broun, 1886, is the valid name of <tp:taxon-name><tp:taxon-name-part taxon-name-part-type="genus">Papuadytes</tp:taxon-name-part></tp:taxon-name> Balke, 1998.</article-title> <source>Latissimus</source> <volume>23</volume>: <fpage>33</fpage>–<lpage>34</lpage>.</mixed-citation></ref><ref id="B15"><mixed-citation xmlns:xlink="http://www.w3.org/1999/xlink" xlink:type="simple">
          <person-group><name name-style="western"><surname>Toussaint</surname><given-names>EFA</given-names></name><name name-style="western"><surname>Hall</surname><given-names>R</given-names></name><name name-style="western"><surname>Monaghan</surname><given-names>MT</given-names></name><name name-style="western"><surname>Sagata</surname><given-names>K</given-names></name><name name-style="western"><surname>Ibalim</surname><given-names>S</given-names></name><name name-style="western"><surname>Shaverdo</surname><given-names>HV</given-names></name><name name-style="western"><surname>Vogler</surname><given-names>AP</given-names></name><name name-style="western"><surname>Pons</surname><given-names>J</given-names></name><name name-style="western"><surname>Balke</surname><given-names>M</given-names></name></person-group> (<year>2014</year>) The towering orogeny of New Guinea as a trigger for arthropod megadiversity. Nature Communications 5, 4001: 1–10 [10 supplements] <ext-link xlink:type="simple" ext-link-type="doi" xlink:href="10.1038/ncomms5001">https://doi.org/10.1038/ncomms5001</ext-link></mixed-citation></ref><ref id="B1"><mixed-citation xmlns:xlink="http://www.w3.org/1999/xlink" xlink:type="simple">
          <person-group><name name-style="western"><surname>Balke</surname><given-names>M</given-names></name></person-group> (<year>1998</year>) Revision of New Guinea <italic><tp:taxon-name><tp:taxon-name-part taxon-name-part-type="genus">Copelatus</tp:taxon-name-part></tp:taxon-name></italic> Erichson, 1832 (<tp:taxon-name><tp:taxon-name-part taxon-name-part-type="class">Insecta</tp:taxon-name-part></tp:taxon-name>: <tp:taxon-name><tp:taxon-name-part taxon-name-part-type="order">Coleoptera</tp:taxon-name-part></tp:taxon-name>: <tp:taxon-name><tp:taxon-name-part taxon-name-part-type="family">Dytiscidae</tp:taxon-name-part></tp:taxon-name>): The running water species, Part I. Annalen des Naturhistorischen Museum Wien 100B: 301–341.</mixed-citation></ref></ref-list></tp:taxon-treatment>
