# Supplementary material for: Descriptions of two new species and one new subspecies from the Exocelina okbapensis-group, and notes on the E. aipo-group (Coleoptera, Dytiscidae, Copelatinae)
Source: Zookeys. 2017 Nov 9;(715):17–37. doi: 10.3897/zookeys.715.15913 (PMC5740430; doi:10.3897/zookeys.715.15913)
Supplement: XML Treatment for Exocelina talaki [file zookeys.715.15913-treatment5.xml]

<!DOCTYPE tp:taxon-treatment
  PUBLIC "-//TaxonX//DTD Taxonomic Treatment Publishing DTD v0 20100105//EN" "tax-treatment-NSO.dtd">
<tp:taxon-treatment xmlns:tp="http://www.plazi.org/taxpub"><tp:treatment-meta><kwd-group><label>Taxon classification</label><kwd><named-content xmlns:xlink="http://www.w3.org/1999/xlink" content-type="kingdom">Animalia</named-content></kwd><kwd><named-content xmlns:xlink="http://www.w3.org/1999/xlink" content-type="order">ORDO</named-content></kwd><kwd><named-content xmlns:xlink="http://www.w3.org/1999/xlink" content-type="family">FAMILIA</named-content></kwd></kwd-group><mixed-citation publication-type="journal"><person-group><name><surname>Shaverdo</surname><given-names>Helena</given-names></name><name><surname>Sumoked</surname><given-names>Bob</given-names></name><name><surname>Balke</surname><given-names>Michael</given-names></name></person-group><article-title>Descriptions of two new species and one new subspecies from the <italic><tp:taxon-name><tp:taxon-name-part taxon-name-part-type="genus" reg="Exocelina">Exocelina</tp:taxon-name-part> <tp:taxon-name-part taxon-name-part-type="species" reg="okbapensis">okbapensis</tp:taxon-name-part></tp:taxon-name></italic>-group, and notes on the <italic><tp:taxon-name><tp:taxon-name-part taxon-name-part-type="genus" reg="Exocelina">E.</tp:taxon-name-part> <tp:taxon-name-part taxon-name-part-type="species" reg="aipo">aipo</tp:taxon-name-part></tp:taxon-name></italic>-group (<tp:taxon-name><tp:taxon-name-part taxon-name-part-type="order">Coleoptera</tp:taxon-name-part></tp:taxon-name>, <tp:taxon-name><tp:taxon-name-part taxon-name-part-type="family">Dytiscidae</tp:taxon-name-part></tp:taxon-name>, <tp:taxon-name><tp:taxon-name-part taxon-name-part-type="subfamily">Copelatinae</tp:taxon-name-part></tp:taxon-name>)</article-title><source>Zookeys</source><day>9</day><month>11</month><year>2017</year><volume>2017</volume><issue>715</issue><fpage>17</fpage><lpage>37</lpage><pub-id pub-id-type="doi">10.3897/zookeys.715.15913</pub-id></mixed-citation></tp:treatment-meta><tp:nomenclature><label>4.</label><tp:taxon-name>
              <tp:taxon-name-part taxon-name-part-type="genus" reg="Exocelina">Exocelina</tp:taxon-name-part>
              <tp:taxon-name-part taxon-name-part-type="species" reg="talaki">talaki</tp:taxon-name-part>
            </tp:taxon-name><tp:taxon-authority>(Balke, 1998)</tp:taxon-authority><xref ref-type="fig" rid="F6">Figs 9</xref><xref ref-type="fig" rid="F7">, 11</xref><tp:nomenclature-citation-list><tp:nomenclature-citation><tp:taxon-name>
                  <tp:taxon-name-part taxon-name-part-type="genus" reg="Copelatus">Copelatus</tp:taxon-name-part> (<tp:taxon-name-part taxon-name-part-type="subgenus" reg="Papuadytes">Papuadytes</tp:taxon-name-part>) <tp:taxon-name-part taxon-name-part-type="species" reg="talaki">talaki</tp:taxon-name-part></tp:taxon-name><comment>Balke, 1998: 337; <xref ref-type="bibr" rid="B3">Nilsson 2001</xref>: 77 (catalogue).</comment></tp:nomenclature-citation><tp:nomenclature-citation><tp:taxon-name>
                  <tp:taxon-name-part taxon-name-part-type="genus" reg="Papuadytes">Papuadytes</tp:taxon-name-part> <tp:taxon-name-part taxon-name-part-type="species" reg="talaki">talaki</tp:taxon-name-part></tp:taxon-name><comment>(Balke, 1998): <xref ref-type="bibr" rid="B5">Nilsson and Fery 2006</xref>: 56 (comb.n.).</comment></tp:nomenclature-citation><tp:nomenclature-citation><tp:taxon-name>
                  <tp:taxon-name-part taxon-name-part-type="genus" reg="Exocelina">Exocelina</tp:taxon-name-part> <tp:taxon-name-part taxon-name-part-type="species" reg="talaki">talaki</tp:taxon-name-part></tp:taxon-name><comment>(Balke, 1998): <xref ref-type="bibr" rid="B4">Nilsson 2007</xref>: 34 (comb.n.).</comment></tp:nomenclature-citation></tp:nomenclature-citation-list></tp:nomenclature><tp:treatment-sec sec-type="type locality" id="SECID0EOFBG"><title>Type locality.</title><p>Papua: Pegunungan Bintang Regency, Borme, ca. <named-content xmlns:xlink="http://www.w3.org/1999/xlink" content-type="dwc:verbatimCoordinates" xlink:type="simple"><named-content content-type="geo-json" specific-use="{&#34;type&#34;:&#34;Point&#34;,&#34;coordinates&#34;:[140.416667,-4.400000]}" id="NCID0EXFBG" xlink:type="simple">04°24'S; 140°25'E</named-content></named-content>, 1200 m a.s.l.</p></tp:treatment-sec><tp:treatment-sec sec-type="type material" id="SECID0E3FBG"><title>Type material studied.</title><p>
              <italic>Holotype</italic>: male “IRIAN JAYA: Borme ca. <named-content xmlns:xlink="http://www.w3.org/1999/xlink" content-type="dwc:verbatimCoordinates" xlink:type="simple"><named-content content-type="geo-json" specific-use="{&#34;type&#34;:&#34;Point&#34;,&#34;coordinates&#34;:[140.416667,-4.400000]}" id="NCID0EHGBG" xlink:type="simple">140°25'E, 04°24'S</named-content></named-content> 1200 m, 2.9.1993 leg. M. Balke (1)”, “HOLOTYPUS” [red], “Copelatus talaki Balke des. 1997” [red] (<named-content xmlns:xlink="http://www.w3.org/1999/xlink" content-type="dwc:institutional_code" xlink:type="simple">NHMW</named-content>). <italic>Paratypes</italic>: Three females with the same label as the holotype and additionally with red labels “Paratypus Copelatus talaki Balke des. 1997”, one of them with two additional labels “M. Balke 3294” [green] and “M. Balke 6415” [green text] (<named-content xmlns:xlink="http://www.w3.org/1999/xlink" content-type="dwc:institutional_code" xlink:type="simple">NHMW</named-content>).</p></tp:treatment-sec><tp:treatment-sec sec-type="diagnosis" id="SECID0EWHBG"><title>Diagnosis.</title><p>Beetle small (<abbrev xmlns:xlink="http://www.w3.org/1999/xlink" xlink:title="total body length without head" id="ABBRID0E3HBG" xlink:type="simple">TL-H</abbrev> 3.25–3.4 mm); oblong-oval; reddish brown to brown, with paler head and pronotum, with fine punctation and weakly impressed microreticulation, shiny; pronotum with distinct lateral bead; male antennae simple (Fig. <xref ref-type="fig" rid="F6">9</xref>); male protarsomere 4 with large, thick, strongly curved anterolateral hook-like seta; male <!--PageBreak-->protarsomere 5 long and narrow, without concavity, with anterior row of 14 and posterior row of seven relatively short setae; median lobe strongly curved, sharply pointed in lateral view, evenly tapering, with broadly pointed apex in ventral view; paramere with notch on its dorsal side and small, less evidently separated subdistal part with a tuft of dense setae; proximal setae inconspicuous (Fig. <xref ref-type="fig" rid="F7">11A–D</xref>). For complete description, see <xref ref-type="bibr" rid="B1">Balke (1998)</xref>.</p></tp:treatment-sec><tp:treatment-sec sec-type="distribution" id="SECID0EOIBG"><title>Distribution.</title><p>Papua: Pegunungan Bintang Regency (Fig. <xref ref-type="fig" rid="F8">12</xref>). The species is known only from the type material.</p><fig id="F8" position="float" orientation="portrait"><label>Figure 12.</label><caption><p>Map of New Guinea showing distribution of the species of both groups. The white square with a question mark indicates the male from Aipomek-Tanime area, which most likely belongs to <italic><tp:taxon-name><tp:taxon-name-part taxon-name-part-type="genus" reg="Exocelina">E.</tp:taxon-name-part> <tp:taxon-name-part taxon-name-part-type="species" reg="manfredi">manfredi</tp:taxon-name-part></tp:taxon-name></italic> (Balke, 1998).</p></caption><graphic xmlns:xlink="http://www.w3.org/1999/xlink" xlink:href="zookeys-715-017-g008.jpg" position="float" orientation="portrait" xlink:type="simple" id="oo_167232.jpg"/></fig></tp:treatment-sec><tp:treatment-sec><!--Section generated to contain objects referenced in tp:taxon-treatment.--><fig id="F6" position="float" orientation="portrait"><label>Figures 8–9.</label><caption><p>Habitus and coloration <bold>8</bold> <italic><tp:taxon-name><tp:taxon-name-part taxon-name-part-type="genus" reg="Exocelina">Exocelina</tp:taxon-name-part> <tp:taxon-name-part taxon-name-part-type="species" reg="ketembang">ketembang</tp:taxon-name-part></tp:taxon-name></italic> (Balke, 1998) <bold>9</bold> <italic><tp:taxon-name><tp:taxon-name-part taxon-name-part-type="genus" reg="Exocelina">E.</tp:taxon-name-part> <tp:taxon-name-part taxon-name-part-type="species" reg="talaki">talaki</tp:taxon-name-part></tp:taxon-name></italic> (Balke, 1998).</p></caption><graphic xmlns:xlink="http://www.w3.org/1999/xlink" xlink:href="zookeys-715-017-g006.jpg" position="float" orientation="portrait" xlink:type="simple" id="oo_167230.jpg"/></fig><fig id="F7" position="float" orientation="portrait"><label>Figures 10–11.</label><caption><p>
                  <bold>10</bold> <italic><tp:taxon-name><tp:taxon-name-part taxon-name-part-type="genus" reg="Exocelina">Exocelina</tp:taxon-name-part> <tp:taxon-name-part taxon-name-part-type="species" reg="ketembang">ketembang</tp:taxon-name-part></tp:taxon-name></italic> (Balke, 1998) <bold>11</bold> <italic><tp:taxon-name><tp:taxon-name-part taxon-name-part-type="genus" reg="Exocelina">E.</tp:taxon-name-part> <tp:taxon-name-part taxon-name-part-type="species" reg="talaki">talaki</tp:taxon-name-part></tp:taxon-name></italic> (Balke, 1998) <bold>A</bold> median lobe in ventral view <bold>B</bold> median lobe in lateral view <bold>C</bold> paramere in external view <bold>D</bold> male protarsomeres 4–5 in ventral view.</p></caption><graphic xmlns:xlink="http://www.w3.org/1999/xlink" xlink:href="zookeys-715-017-g007.jpg" position="float" orientation="portrait" xlink:type="simple" id="oo_167231.jpg"/></fig></tp:treatment-sec><ref-list><ref id="B3"><mixed-citation xmlns:xlink="http://www.w3.org/1999/xlink" xlink:type="simple">
          <person-group><name name-style="western"><surname>Nilsson</surname><given-names>AN</given-names></name></person-group> (<year>2001</year>) <source><tp:taxon-name><tp:taxon-name-part taxon-name-part-type="family">Dytiscidae</tp:taxon-name-part></tp:taxon-name>. World catalogue of insects. Vol. 3.</source> <publisher-name>Stenstrup</publisher-name>, <publisher-loc>Apollo Books</publisher-loc>, <size units="page">395 pp</size>.</mixed-citation></ref><ref id="B5"><mixed-citation xmlns:xlink="http://www.w3.org/1999/xlink" xlink:type="simple">
          <person-group><name name-style="western"><surname>Nilsson</surname><given-names>AN</given-names></name><name name-style="western"><surname>Fery</surname><given-names>H</given-names></name></person-group> (<year>2006</year>) <article-title>World Catalogue of <tp:taxon-name><tp:taxon-name-part taxon-name-part-type="family">Dytiscidae</tp:taxon-name-part></tp:taxon-name> – corrections and additions, 3 (<tp:taxon-name><tp:taxon-name-part taxon-name-part-type="order">Coleoptera</tp:taxon-name-part></tp:taxon-name>: <tp:taxon-name><tp:taxon-name-part taxon-name-part-type="family">Dytiscidae</tp:taxon-name-part></tp:taxon-name>).</article-title> <source>Koleopterologische Rundschau</source> <volume>76</volume>: <fpage>55</fpage>–<lpage>74</lpage>.</mixed-citation></ref><ref id="B4"><mixed-citation xmlns:xlink="http://www.w3.org/1999/xlink" xlink:type="simple">
          <person-group><name name-style="western"><surname>Nilsson</surname><given-names>AN</given-names></name></person-group> (<year>2007</year>) <article-title><tp:taxon-name><tp:taxon-name-part taxon-name-part-type="genus">Exocelina</tp:taxon-name-part></tp:taxon-name> Broun, 1886, is the valid name of <tp:taxon-name><tp:taxon-name-part taxon-name-part-type="genus">Papuadytes</tp:taxon-name-part></tp:taxon-name> Balke, 1998.</article-title> <source>Latissimus</source> <volume>23</volume>: <fpage>33</fpage>–<lpage>34</lpage>.</mixed-citation></ref><ref id="B1"><mixed-citation xmlns:xlink="http://www.w3.org/1999/xlink" xlink:type="simple">
          <person-group><name name-style="western"><surname>Balke</surname><given-names>M</given-names></name></person-group> (<year>1998</year>) Revision of New Guinea <italic><tp:taxon-name><tp:taxon-name-part taxon-name-part-type="genus">Copelatus</tp:taxon-name-part></tp:taxon-name></italic> Erichson, 1832 (<tp:taxon-name><tp:taxon-name-part taxon-name-part-type="class">Insecta</tp:taxon-name-part></tp:taxon-name>: <tp:taxon-name><tp:taxon-name-part taxon-name-part-type="order">Coleoptera</tp:taxon-name-part></tp:taxon-name>: <tp:taxon-name><tp:taxon-name-part taxon-name-part-type="family">Dytiscidae</tp:taxon-name-part></tp:taxon-name>): The running water species, Part I. Annalen des Naturhistorischen Museum Wien 100B: 301–341.</mixed-citation></ref></ref-list></tp:taxon-treatment>
